# Supplementary material for: Idiosyncratic changes in spring arrival dates of Pacific Northwest migratory birds
Source: PeerJ. 2019 Nov 7;7:e7999. doi: 10.7717/peerj.7999 (PMC6842555; doi:10.7717/peerj.7999)
Supplement: Supplemental Information 1 [file peerj-07-7999-s001.csv]

	(Intercept)	Year	Species	Species:Year	rainfallCorvallis	CorRain	CorAvgT	PDO	ENSO	MEI	SacRain	SACrainFeb	SACrainMar	SACrainApr	rainfallCorvallis:Species	CorRain:Species	CorAvgT:Species	PDO:Species	MEI:Species	SacRain:Species	SACrainFeb:Species	SACrainMar:Species	SACrainApr:Species	df	logLik	BIC	delta	weight
SACrainMar__MEI__species	114.2512023	NA	+	NA	NA	NA	NA	NA	NA	-1.367850865	NA	NA	0.752074334	NA	NA	NA	NA	NA	NA	NA	NA	NA	NA	21	-1449.784225	3026.26326	0	0.358316454
SACrainMar__CorAvgT__species	142.0455049	NA	+	NA	NA	NA	-0.509266748	NA	NA	NA	NA	NA	0.738521099	NA	NA	NA	NA	NA	NA	NA	NA	NA	NA	21	-1450.144415	3026.983641	0.720380896	0.249941302
SACrainMar__species	113.5018155	NA	+	NA	NA	NA	NA	NA	NA	NA	NA	NA	0.823003734	NA	NA	NA	NA	NA	NA	NA	NA	NA	NA	20	-1453.208882	3027.079489	0.816228491	0.238245654
SACrainMar__MEI__CorAvgT__species	136.1183609	NA	+	NA	NA	NA	-0.392776109	NA	NA	-1.098814871	NA	NA	0.700867179	NA	NA	NA	NA	NA	NA	NA	NA	NA	NA	22	-1448.071283	3028.870463	2.607203075	0.097301559	0.943804968
MEI__species	116.1722789	NA	+	NA	NA	NA	NA	NA	NA	-1.593235182	NA	NA	NA	NA	NA	NA	NA	NA	NA	NA	NA	NA	NA	20	-1455.731249	3032.124223	5.86096299	0.019123827
CorAvgT__species	149.8818188	NA	+	NA	NA	NA	-0.617868701	NA	NA	NA	NA	NA	NA	NA	NA	NA	NA	NA	NA	NA	NA	NA	NA	20	-1455.821331	3032.304385	6.041125115	0.017476445
MEI__CorAvgT__species	142.7072711	NA	+	NA	NA	NA	-0.479487488	NA	NA	-1.24607155	NA	NA	NA	NA	NA	NA	NA	NA	NA	NA	NA	NA	NA	21	-1453.204701	3033.104212	6.840951487	0.011715829
Species	115.5	NA	+	NA	NA	NA	NA	NA	NA	NA	NA	NA	NA	NA	NA	NA	NA	NA	NA	NA	NA	NA	NA	19	-1460.305426	3035.239491	8.976230642	0.004028126
SacRain__species	114.7871066	NA	+	NA	NA	NA	NA	NA	NA	NA	0.644180776	NA	NA	NA	NA	NA	NA	NA	NA	NA	NA	NA	NA	20	-1458.514735	3037.691194	11.42793314	0.001182286
PDO__species	115.7660648	NA	+	NA	NA	NA	NA	-0.722347999	NA	NA	NA	NA	NA	NA	NA	NA	NA	NA	NA	NA	NA	NA	NA	20	-1458.825803	3038.313331	12.05007057	0.000866218
rainfallCorvallis__species	112.9178574	NA	+	NA	0.060688468	NA	NA	NA	NA	NA	NA	NA	NA	NA	NA	NA	NA	NA	NA	NA	NA	NA	NA	20	-1458.912564	3038.486852	12.22359189	0.000794232
Year__Species	223.2823543	-0.053857516	+	NA	NA	NA	NA	NA	NA	NA	NA	NA	NA	NA	NA	NA	NA	NA	NA	NA	NA	NA	NA	20	-1459.600133	3039.86199	13.59873008	0.000399337
CorRain__species	115.2014705	NA	+	NA	NA	0.120092316	NA	NA	NA	NA	NA	NA	NA	NA	NA	NA	NA	NA	NA	NA	NA	NA	NA	20	-1460.231788	3041.1253	14.86203974	0.000212332
SACrainFeb__species	115.45351	NA	+	NA	NA	NA	NA	NA	NA	NA	NA	0.013428324	NA	NA	NA	NA	NA	NA	NA	NA	NA	NA	NA	20	-1460.301426	3041.264577	15.0013165	0.000198049
SACrainApr__species	115.4688871	NA	+	NA	NA	NA	NA	NA	NA	NA	NA	NA	NA	0.028114044	NA	NA	NA	NA	NA	NA	NA	NA	NA	20	-1460.303253	3041.268231	15.004971	0.000197687
Year_X_Species	-1426.402685	0.770469799	+	+	NA	NA	NA	NA	NA	NA	NA	NA	NA	NA	NA	NA	NA	NA	NA	NA	NA	NA	NA	37	-1414.719969	3052.664128	26.40086773	6.63E-07
PDO_X_species	116.7010121	NA	+	NA	NA	NA	NA	-3.260666367	NA	NA	NA	NA	NA	NA	NA	NA	NA	+	NA	NA	NA	NA	NA	37	-1445.615515	3114.455221	88.19196062	2.53E-20
SACrainMar_X_species	114.6850437	NA	+	NA	NA	NA	NA	NA	NA	NA	NA	NA	0.335660741	NA	NA	NA	NA	NA	NA	NA	NA	+	NA	37	-1448.085089	3119.394369	93.13110844	2.14E-21
CorAvgT_X_species	97.56730004	NA	+	NA	NA	NA	0.322264919	NA	NA	NA	NA	NA	NA	NA	NA	NA	+	NA	NA	NA	NA	NA	NA	37	-1448.698512	3120.621214	94.35795338	1.16E-21
MEI_X_species	115.5137407	NA	+	NA	NA	NA	NA	NA	NA	-0.032564046	NA	NA	NA	NA	NA	NA	NA	NA	+	NA	NA	NA	NA	37	-1451.258808	3125.741805	99.478545	8.97E-23
SacRain_X_species	112.6406898	NA	+	NA	NA	NA	NA	NA	NA	NA	2.583714052	NA	NA	NA	NA	NA	NA	NA	NA	+	NA	NA	NA	37	-1451.344523	3125.913237	99.64997656	8.23E-23
SACrainFeb_X_species	117.4343705	NA	+	NA	NA	NA	NA	NA	NA	NA	NA	-0.558730184	NA	NA	NA	NA	NA	NA	NA	NA	+	NA	NA	37	-1452.289152	3127.802494	101.5392337	3.20E-23
SACrainApr_X_species	112.6406898	NA	+	NA	NA	NA	NA	NA	NA	NA	NA	NA	NA	2.583714052	NA	NA	NA	NA	NA	NA	NA	NA	+	37	-1454.81853	3132.86125	106.5979892	2.55E-24
rainfallCorvallis_X_species	115.323934	NA	+	NA	0.004138104	NA	NA	NA	NA	NA	NA	NA	NA	NA	+	NA	NA	NA	NA	NA	NA	NA	NA	37	-1454.841182	3132.906554	106.6432941	2.49E-24
CorRain_X_species	114.3307628	NA	+	NA	NA	0.470360236	NA	NA	NA	NA	NA	NA	NA	NA	NA	+	NA	NA	NA	NA	NA	NA	NA	37	-1458.243809	3139.711808	113.4485479	8.30E-26
CorAvgT	-104.2220163	NA	NA	NA	NA	NA	4.071505141	NA	NA	NA	NA	NA	NA	NA	NA	NA	NA	NA	NA	NA	NA	NA	NA	3	-1809.249129	3636.597518	610.3342572	1.05E-133
SacRain	126.7079105	NA	NA	NA	NA	NA	NA	NA	NA	NA	-6.000862896	NA	NA	NA	NA	NA	NA	NA	NA	NA	NA	NA	NA	3	-1853.07669	3724.252639	697.9893789	9.72E-153
null	117.3908873	NA	NA	NA	NA	NA	NA	NA	NA	NA	NA	NA	NA	NA	NA	NA	NA	NA	NA	NA	NA	NA	NA	2	-1882.307714	3776.681601	750.4183406	4.01E-164
MEI	116.5986018	NA	NA	NA	NA	NA	NA	NA	NA	2.457210831	NA	NA	NA	NA	NA	NA	NA	NA	NA	NA	NA	NA	NA	3	-1880.824816	3779.74889	753.48563	8.65E-165
SACrainMar	115.4304399	NA	NA	NA	NA	NA	NA	NA	NA	NA	NA	NA	0.806545614	NA	NA	NA	NA	NA	NA	NA	NA	NA	NA	3	-1881.419947	3780.939152	754.675892	4.77E-165
CorRain	119.8743012	NA	NA	NA	NA	-0.978266921	NA	NA	NA	NA	NA	NA	NA	NA	NA	NA	NA	NA	NA	NA	NA	NA	NA	3	-1881.656976	3781.413211	755.1499502	3.76E-165
ENSO	117.0403006	NA	NA	NA	NA	NA	NA	NA	0.958339213	NA	NA	NA	NA	NA	NA	NA	NA	NA	NA	NA	NA	NA	NA	3	-1881.966924	3782.033106	755.7698459	2.76E-165
rainfallCorvallis	115.6000802	NA	NA	NA	0.042110976	NA	NA	NA	NA	NA	NA	NA	NA	NA	NA	NA	NA	NA	NA	NA	NA	NA	NA	3	-1882.219097	3782.537453	756.2741924	2.14E-165
PDO	117.561429	NA	NA	NA	NA	NA	NA	-0.472829257	NA	NA	NA	NA	NA	NA	NA	NA	NA	NA	NA	NA	NA	NA	NA	3	-1882.223916	3782.54709	756.2838296	2.13E-165
Year	193.4383179	-0.03799465	NA	NA	NA	NA	NA	NA	NA	NA	NA	NA	NA	NA	NA	NA	NA	NA	NA	NA	NA	NA	NA	3	-1882.260925	3782.621108	756.3578473	2.06E-165
SACrainFeb	117.634868	NA	NA	NA	NA	NA	NA	NA	NA	NA	NA	-0.07071855	NA	NA	NA	NA	NA	NA	NA	NA	NA	NA	NA	3	-1882.293044	3782.685346	756.4220859	1.99E-165
SACrainApr	117.3142256	NA	NA	NA	NA	NA	NA	NA	NA	NA	NA	NA	NA	0.068211294	NA	NA	NA	NA	NA	NA	NA	NA	NA	3	-1882.30602	3782.7113	756.4480393	1.97E-165
