# Supplementary material for: Idiosyncratic changes in spring arrival dates of Pacific Northwest migratory birds
Source: PeerJ. 2019 Nov 7;7:e7999. doi: 10.7717/peerj.7999 (PMC6842555; doi:10.7717/peerj.7999)
Supplement: Supplemental Information 2 [file peerj-07-7999-s002.csv]

	(Intercept)	Species	rainfallCorvallis	CorRain	CorAvgT	PDO	ENSO	MEI	SacRain	SACrainFeb	SACrainMar	SACrainApr	WinterMaxT_3MovAvg	WinterMinT_3MovAvg	df	logLik	BIC	delta	weight
WinterMaxT_3MovAvg__species	253.2988026	+	NA	NA	NA	NA	NA	NA	NA	NA	NA	NA	-2.954531513	NA	8	-480.11196	999.6419495	0	0.490264778
WinterMaxT_3MovAvg__MEI__species	250.3855625	+	NA	NA	NA	NA	NA	-1.634630313	NA	NA	NA	NA	-2.877280219	NA	9	-478.6746838	1001.694651	2.052701352	0.175667839
WinterMaxT_3MovAvg__SACrainMar__species	247.0301993	+	NA	NA	NA	NA	NA	NA	NA	NA	0.579967678	NA	-2.850318188	NA	9	-478.8816572	1002.108597	2.466647987	0.142825216
WinterMaxT_3MovAvg__CorAvgT__species	264.5517114	+	NA	NA	-0.449937306	NA	NA	NA	NA	NA	NA	NA	-2.658985152	NA	9	-479.3948224	1003.134928	3.492978401	0.085494873
WinterMaxT_3MovAvg__PDO__species	248.8782811	+	NA	NA	NA	0.536781897	NA	NA	NA	NA	NA	NA	-2.863990697	NA	9	-479.8468207	1004.038925	4.396975097	0.054405109
WinterMaxT_3MovAvg__WinterMinT_3MovAvg__species	253.8796699	+	NA	NA	NA	NA	NA	NA	NA	NA	NA	NA	-3.028814753	0.088083955	9	-480.0813506	1004.507984	4.866034906	0.043031317	0.991689132
CorAvgT__species	164.4292664	+	NA	NA	-0.879297936	NA	NA	NA	NA	NA	NA	NA	NA	NA	8	-485.3218327	1010.061695	10.41974541	0.002678007
Species	115.5	+	NA	NA	NA	NA	NA	NA	NA	NA	NA	NA	NA	NA	7	-488.0917878	1010.674351	11.03240187	0.001971401
MEI__species	116.2937765	+	NA	NA	NA	NA	NA	-1.881172725	NA	NA	NA	NA	NA	NA	8	-486.3859543	1012.189938	12.54798857	0.000923995
SACrainMar__species	113.7623173	+	NA	NA	NA	NA	NA	NA	NA	NA	0.715709387	NA	NA	NA	8	-486.4028151	1012.22366	12.58171012	0.000908546
PDO__species	115.1200048	+	NA	NA	NA	1.031661162	NA	NA	NA	NA	NA	NA	NA	NA	8	-487.1890195	1013.796069	14.15411905	0.000413907
WinterMinT_3MovAvg__species	130.1060302	+	NA	NA	NA	NA	NA	NA	NA	NA	NA	NA	NA	-0.446149635	8	-487.2652926	1013.948615	14.30666519	0.000383511
SACrainFeb__species	114.4044564	+	NA	NA	NA	NA	NA	NA	NA	0.316440565	NA	NA	NA	NA	8	-487.381809	1014.181648	14.539698	0.000341331
rainfallCorvallis__species	116.5558409	+	-0.024815581	NA	NA	NA	NA	NA	NA	NA	NA	NA	NA	NA	8	-488.0205416	1015.459113	15.81716316	0.000180209
SACrainApr__species	115.6856572	+	NA	NA	NA	NA	NA	NA	NA	NA	NA	-0.167762533	NA	NA	8	-488.06802	1015.55407	15.91212003	0.000171853
SacRain__species	115.6340854	+	NA	NA	NA	NA	NA	NA	-0.121161462	NA	NA	NA	NA	NA	8	-488.0785232	1015.575076	15.93312633	0.000170058
CorRain__species	115.4257178	+	NA	0.029882195	NA	NA	NA	NA	NA	NA	NA	NA	NA	NA	8	-488.0904058	1015.598841	15.95689149	0.000168049
WinterMaxT_3MovAvg	260.6063596	NA	NA	NA	NA	NA	NA	NA	NA	NA	NA	NA	-2.901072282	NA	3	-529.1529315	1073.087624	73.44567453	5.52E-17
null	125.2028986	NA	NA	NA	NA	NA	NA	NA	NA	NA	NA	NA	NA	NA	2	-533.0605829	1075.975673	76.33372369	1.30E-17
CorAvgT	182.6325249	NA	NA	NA	-1.031683364	NA	NA	NA	NA	NA	NA	NA	NA	NA	3	-531.0775483	1076.936858	77.29490821	8.05E-18
ENSO	124.5167399	NA	NA	NA	NA	NA	1.920687391	NA	NA	NA	NA	NA	NA	NA	3	-531.5756984	1077.933158	78.29120827	4.89E-18
MEI	125.9504395	NA	NA	NA	NA	NA	NA	-1.914512764	NA	NA	NA	NA	NA	NA	3	-532.1400101	1079.061781	79.4198317	2.78E-18
SACrainMar	123.5500949	NA	NA	NA	NA	NA	NA	NA	NA	NA	0.680024178	NA	NA	NA	3	-532.2709943	1079.32375	79.68180012	2.44E-18
PDO	124.8493837	NA	NA	NA	NA	0.998159477	NA	NA	NA	NA	NA	NA	NA	NA	3	-532.6213896	1080.02454	80.38259075	1.72E-18
SacRain	126.2350959	NA	NA	NA	NA	NA	NA	NA	-0.846843049	NA	NA	NA	NA	NA	3	-532.6963164	1080.174394	80.53244443	1.60E-18
SACrainFeb	124.1326247	NA	NA	NA	NA	NA	NA	NA	NA	0.308031026	NA	NA	NA	NA	3	-532.7108616	1080.203484	80.56153476	1.57E-18
WinterMinT_3MovAvg	137.4656313	NA	NA	NA	NA	NA	NA	NA	NA	NA	NA	NA	NA	-0.37460036	3	-532.7578811	1080.297523	80.65557379	1.50E-18
SACrainApr	125.4989568	NA	NA	NA	NA	NA	NA	NA	NA	NA	NA	-0.26072771	NA	NA	3	-533.0305563	1080.842874	81.2009242	1.14E-18
rainfallCorvallis	125.7024703	NA	-0.011769098	NA	NA	NA	NA	NA	NA	NA	NA	NA	NA	NA	3	-533.052226	1080.886213	81.24426351	1.12E-18
CorRain	125.1646239	NA	NA	0.015243596	NA	NA	NA	NA	NA	NA	NA	NA	NA	NA	3	-533.0603953	1080.902552	81.26060207	1.11E-18
