# Supplementary material for: Idiosyncratic changes in spring arrival dates of Pacific Northwest migratory birds
Source: PeerJ. 2019 Nov 7;7:e7999. doi: 10.7717/peerj.7999 (PMC6842555; doi:10.7717/peerj.7999)
Supplement: Supplemental Information 4 [file peerj-07-7999-s004.xlsx]

## Sheet: Robinson_MigrationTraitAndBBS
ArrivalTrend	Species	diet	winter zone	sally glean	conif decid shrub	closed vs open	height	RegionalBBS2002	AllBBSdata	USBBS2002-12
-0.438	amgo	3	0	0	1	0	0	-2.17	-0.01	-0.36
-0.564	bhgr	3	1	0	1	0	1	0.43	0.85	1.49
0.25	btyw	1	1	0	0	0	1	-2.79	-1.45	-1.23
0.001	cedw	3	0	1	1	0	2	-2.03	0.3	-0.15
0.204	hafl	1	1	1	0	1	1	0.53	0.52	-0.25
-0.022	hewa	1	1	0	0	1	2	-0.38	-0.09	-0.39
-0.963	howr	1	0	0	1	0	0	-2.71	0.12	0.35
0.185	mgwa	1	1	0	1	0	0	-1.88	-1.18	-1.2
-0.6	osfl	1	2	1	0	0	2	-2.51	-3.62	-2.7
0.005	ocwa	1	0	0	1	0	0	-3.29	-1.07	-0.46
-0.182	psfl	1	1	1	1	1	1	-1.46	-0.77	-0.67
-0.355	ruhu	2	1	1	1	0	0	-3.57	-2.07	-1.81
-0.038	swth	1	2	0	1	1	0	-1.32	-1.02	-0.63
-0.2	vgsw	1	1	1		0	2	-1.83	-0.38	0.21
-0.555	wavi	1	1	0	1	1	1	-0.03	0.75	0.6
-0.378	weta	1	1	0	0	1	2	0.65	1.15	1.49
0.537	wifl	1	2	1	0	0	0	-3.91	-1.59	-0.92
0.192	wiwa	1	1	0	1	0	0	-1.3	-1.88	-0.8
from our data				0=glean				Fromwestern Oregon data, trend through 2002
				1=sally
	follow AOS species codes				0=coniferous primarily				From all BBS data on each species
					1=deciduous primarily
					vgsw blank; forages in air					From all BBS data in years 2002-2012
		1=insects
		2=nectar				0=open habitat
		3=omnivore				1=habitat interior
			0=West Coast
			1=Mexico and Central America				0=understory
			2=South America				1=midstory
							2=canopy or aerial
