# Supplementary material for: Idiosyncratic changes in spring arrival dates of Pacific Northwest migratory birds
Source: PeerJ. 2019 Nov 7;7:e7999. doi: 10.7717/peerj.7999 (PMC6842555; doi:10.7717/peerj.7999)
Supplement: Supplemental Information 5 [file peerj-07-7999-s005.csv]

	(Intercept)	Year	rainfallCorvallis	CorRain	CorAvgT	PDO	MEI	SACrainFeb	SACrainMar	SACrainApr	WinterMaxT_1Lag	WinterMinT_1Lag	WinterMaxT_2Lag	WinterMinT_2Lag	WinterMaxT_2MovAvg	WinterMinT_2MovAvg	WinterMaxT_3MovAvg	WinterMinT_3MovAvg	df	logLik	BIC	delta	weight
Year_WinterMinT_3MovAvg_rainfallCorvallis	-1381.79596145464	0.756840413502416	-0.0477414439313237	NA	NA	NA	NA	NA	NA	NA	NA	NA	NA	NA	NA	NA	NA	-0.467336254193616	5	-27.902498915944	71.6952669836278	0	0.782561733912386
Year_WinterMaxT_3MovAvg_WinterMinT_3MovAvg_rainfallCorvallis	-1378.72766393231	0.754791754212944	-0.0477534874930813	NA	NA	NA	NA	NA	NA	NA	NA	NA	NA	NA	NA	NA	0.0267268149423165	-0.47388642946153	6	-27.8980544371768	74.8644318564412	3.16916487281347	0.16045128497195
Year_WinterMinT_3MovAvg	-1367.7555578987	0.749381522436909	NA	NA	NA	NA	NA	NA	NA	NA	NA	NA	NA	NA	NA	NA	NA	-0.502298017026071	4	-32.3128751533458	77.3379656280833	5.64269864445552	0.0465824327411598
Year_WinterMaxT_3MovAvg_WinterMinT_3MovAvg	-1365.61336860398	0.747951549653339	NA	NA	NA	NA	NA	NA	NA	NA	NA	NA	NA	NA	NA	NA	0.0186383103317616	-0.506872021954276	5	-32.3113785646223	80.5130262809843	8.81775929735657	0.00952284038243959
Year_WinterMaxT_3MovAvg_rainfallCorvallis	-1506.36905458611	0.830135825568929	-0.0539257791528262	NA	NA	NA	NA	NA	NA	NA	NA	NA	NA	NA	NA	NA	-0.796440967712824	NA	5	-35.1198698054684	86.1300087626766	14.4347417790488	0.000574188191268882
Year_WinterMaxT_3MovAvg	-1501.5493802313	0.828317443302053	NA	NA	NA	NA	NA	NA	NA	NA	NA	NA	NA	NA	NA	NA	-0.870949066544505	NA	4	-38.3908626096795	89.4939405407508	17.798673557123	0.000106803565724447
Year_rainfallCorvallis	-1438.70478993683	0.77787090173017	-0.0589776638033173	NA	NA	NA	NA	NA	NA	NA	NA	NA	NA	NA	NA	NA	NA	NA	4	-38.3948670730186	89.501949467429	17.8066824838012	0.000106376729955499
Year	-1426.40268456377	0.770469798657724	NA	NA	NA	NA	NA	NA	NA	NA	NA	NA	NA	NA	NA	NA	NA	NA	3	-41.4302206686819	92.3946028284076	20.6993358447799	2.50446484273644e-05
Year_SACrainFeb	-1409.91450129478	0.762542928717845	NA	NA	NA	NA	NA	-0.180392769808172	NA	NA	NA	NA	NA	NA	NA	NA	NA	NA	4	-39.9190179015235	92.5502511244388	20.854984140811	2.3169482911925e-05
Year_SACrainMar	-1424.48338201417	0.769225341329227	NA	NA	NA	NA	NA	NA	0.235250116653368	NA	NA	NA	NA	NA	NA	NA	NA	NA	4	-40.2447524687025	93.2017202587967	21.506453275169	1.67282926045949e-05
Year_CorRain	-1431.993804721	0.773487792662773	NA	-0.180478851642394	NA	NA	NA	NA	NA	NA	NA	NA	NA	NA	NA	NA	NA	NA	4	-41.1043960051248	94.9210073316413	23.2257403480136	7.08130290890658e-06
Year_MEI	-1427.01082742675	0.770820449934503	NA	NA	NA	NA	-0.221818121083827	NA	NA	NA	NA	NA	NA	NA	NA	NA	NA	NA	4	-41.2696578305769	95.2515309825457	23.5562639989179	6.00262030865943e-06
Year_PDO	-1411.32329720963	0.762966050002105	NA	NA	NA	-0.169711376698136	NA	NA	NA	NA	NA	NA	NA	NA	NA	NA	NA	NA	4	-41.2995517057592	95.3113187329101	23.6160517492823	5.82583430092418e-06
Year_CorAvgT	-1427.42753472701	0.769704581696932	NA	NA	0.0459376821748916	NA	NA	NA	NA	NA	NA	NA	NA	NA	NA	NA	NA	NA	4	-41.3810995094266	95.474414340245	23.7791473566172	5.36960534438698e-06
Year_SACrainApr	-1425.33580702404	0.769928417780305	NA	NA	NA	NA	NA	NA	NA	0.0149647059096879	NA	NA	NA	NA	NA	NA	NA	NA	4	-41.4291452257645	95.5705057729207	23.875238789293	5.11771830831986e-06
WinterMaxT_3MovAvg	-68.1861011603209	NA	NA	NA	NA	NA	NA	NA	NA	NA	NA	NA	NA	NA	NA	NA	3.93839688019612	NA	3	-76.4225738996407	162.379309290325	90.6840423066974	1.59121558026909e-20
WinterMaxT_2MovAvg	-14.5472091458894	NA	NA	NA	NA	NA	NA	NA	NA	NA	NA	NA	NA	NA	2.7867259102193	NA	NA	NA	3	-77.9722577273336	165.478676945711	93.7834099620833	3.37839081311156e-21
PDO	116.70101211189	NA	NA	NA	NA	-3.26066636712178	NA	NA	NA	NA	NA	NA	NA	NA	NA	NA	NA	NA	3	-77.9900932117726	165.514347914589	93.8190809309614	3.31866973662084e-21
WinterMaxT_1Lag	32.9862410325285	NA	NA	NA	NA	NA	NA	NA	NA	NA	1.77089264508957	NA	NA	NA	NA	NA	NA	NA	3	-78.8971163024937	167.328394096031	95.6331271124036	1.33982757481498e-21
null	115.5	NA	NA	NA	NA	NA	NA	NA	NA	NA	NA	NA	NA	NA	NA	NA	NA	NA	2	-80.4880854890243	167.332278638744	95.6370116551167	1.33722779165313e-21
WinterMaxT_2Lag	29.8121771080125	NA	NA	NA	NA	NA	NA	NA	NA	NA	NA	NA	1.8333303364886	NA	NA	NA	NA	NA	3	-78.9498708999241	167.433903290892	95.7386363072642	1.27097755501761e-21
SACrainApr	112.64068978266	NA	NA	NA	NA	NA	NA	NA	NA	2.58371405181292	NA	NA	NA	NA	NA	NA	NA	NA	3	-78.9917547067644	167.517670904573	95.8224039209448	1.21884358235193e-21
WinterMinT_3MovAvg	151.742966739944	NA	NA	NA	NA	NA	NA	NA	NA	NA	NA	NA	NA	NA	NA	NA	NA	-1.10706236610003	3	-79.1801917286579	167.89454494836	96.199277964732	1.00951044357103e-21
WinterMinT_2MovAvg	146.630684981684	NA	NA	NA	NA	NA	NA	NA	NA	NA	NA	NA	NA	NA	NA	-0.952716859146811	NA	NA	3	-79.2513325605034	168.036826612051	96.3415596284229	9.40188090143339e-22
WinterMinT_1Lag	139.876449170251	NA	NA	NA	NA	NA	NA	NA	NA	NA	NA	-0.748094429175235	NA	NA	NA	NA	NA	NA	3	-79.4818124741736	168.497786439391	96.8025194557632	7.46652615498073e-22
WinterMinT_2Lag	138.442634586224	NA	NA	NA	NA	NA	NA	NA	NA	NA	NA	NA	NA	-0.700182133880182	NA	NA	NA	NA	3	-79.6345351609722	168.803231812988	97.1079648293606	6.40902507311885e-22
SACrainFeb	117.434370459209	NA	NA	NA	NA	NA	NA	-0.558730184390613	NA	NA	NA	NA	NA	NA	NA	NA	NA	NA	3	-79.9383401405048	169.410841772053	97.7155747884256	4.72989112919399e-22
CorAvgT	97.5673000429117	NA	NA	NA	0.322264918734646	NA	NA	NA	NA	NA	NA	NA	NA	NA	NA	NA	NA	NA	3	-80.3940651352822	170.322291761608	98.6270247779805	2.99869498905366e-22
SACrainMar	114.685043692922	NA	NA	NA	NA	NA	NA	NA	0.335660740859408	NA	NA	NA	NA	NA	NA	NA	NA	NA	3	-80.3990187436753	170.332198978394	98.6369319947666	2.98387735905566e-22
CorRain	114.330762847215	NA	NA	0.470360235783484	NA	NA	NA	NA	NA	NA	NA	NA	NA	NA	NA	NA	NA	NA	3	-80.402329658848	170.33882080874	98.6435538251121	2.9740143310685e-22
rainfallCorvallis	115.323934007235	NA	0.00413810430143856	NA	NA	NA	NA	NA	NA	NA	NA	NA	NA	NA	NA	NA	NA	NA	3	-80.4875707697774	170.509303030599	98.8140360469709	2.73101014128972e-22
MEI	115.513740670754	NA	NA	NA	NA	NA	-0.0325640464206565	NA	NA	NA	NA	NA	NA	NA	NA	NA	NA	NA	3	-80.4879527968806	170.510067084805	98.8148001011774	2.72996702065938e-22
