# Supplementary material for: Idiosyncratic changes in spring arrival dates of Pacific Northwest migratory birds
Source: PeerJ. 2019 Nov 7;7:e7999. doi: 10.7717/peerj.7999 (PMC6842555; doi:10.7717/peerj.7999)
Supplement: Supplemental Information 6 [file peerj-07-7999-s006.csv]

	(Intercept)	Year	rainfallCorvallis	CorRain	CorAvgT	PDO	MEI	SACrainFeb	SACrainMar	SACrainApr	WinterMaxT_1Lag	WinterMinT_1Lag	WinterMaxT_2Lag	WinterMinT_2Lag	WinterMaxT_2MovAvg	WinterMinT_2MovAvg	WinterMaxT_3MovAvg	WinterMinT_3MovAvg	df	logLik	BIC	delta	weight
Year_WinterMaxT_3MovAvg	1476.16973385456	-0.737739844513267	NA	NA	NA	NA	NA	NA	NA	NA	NA	NA	NA	NA	NA	NA	2.61540768250197	NA	4	-64.057525494534	140.82726631046	0	0.602265639048239
Year	1250.50872483222	-0.564026845637586	NA	NA	NA	NA	NA	NA	NA	NA	NA	NA	NA	NA	NA	NA	NA	NA	3	-67.2626056707228	144.059372832489	3.23210652202948	0.119658918264455
Year_MEI	1246.07425938331	-0.561469961283348	NA	NA	NA	NA	-1.61745677499246	NA	NA	NA	NA	NA	NA	NA	NA	NA	NA	NA	4	-66.2346419939221	145.181499309236	4.35423299877601	0.0682776246856163
Year_SACrainFeb	1228.18987796563	-0.55329682199379	NA	NA	NA	NA	NA	0.244184488946082	NA	NA	NA	NA	NA	NA	NA	NA	NA	NA	4	-66.9564912328036	146.625197786999	5.79793147653913	0.0331728865004006
Year_rainfallCorvallis	1256.31250733748	-0.567518475015557	0.0278239799613696	NA	NA	NA	NA	NA	NA	NA	NA	NA	NA	NA	NA	NA	NA	NA	4	-67.1930622717045	147.098339864801	6.27107355434083	0.0261843481052414
Year_WinterMinT_3MovAvg	1235.0818595275	-0.558479668558902	NA	NA	NA	NA	NA	NA	NA	NA	NA	NA	NA	NA	NA	NA	NA	0.132127254856672	4	-67.2111577243361	147.134530770064	6.30726445960414	0.0257147917049822
Year_CorAvgT	1247.86648060613	-0.565999709738979	NA	NA	0.118435435579149	NA	NA	NA	NA	NA	NA	NA	NA	NA	NA	NA	NA	NA	4	-67.2246928684754	147.161601058343	6.33433474788279	0.0253690831779189
Year_CorRain	1255.77330072821	-0.566868576461895	NA	0.169938149310461	NA	NA	NA	NA	NA	NA	NA	NA	NA	NA	NA	NA	NA	NA	4	-67.229452502831	147.171120327054	6.34385401659395	0.0252486225198099
Year_PDO	1270.35823625071	-0.573904285690233	NA	NA	NA	-0.223396868221661	NA	NA	NA	NA	NA	NA	NA	NA	NA	NA	NA	NA	4	-67.236417152474	147.18504962634	6.35778331587983	0.025073385650035
Year_SACrainApr	1245.14564708397	-0.561305382649663	NA	NA	NA	NA	NA	NA	NA	-0.0752259545118288	NA	NA	NA	NA	NA	NA	NA	NA	4	-67.2594483486307	147.231112018653	6.40384570819336	0.0245025147407444
Year_SACrainMar	1250.25178310428	-0.563860247090424	NA	NA	NA	NA	NA	NA	-0.0314935086616609	NA	NA	NA	NA	NA	NA	NA	NA	NA	4	-67.2602553102529	147.232725941898	6.40545963143771	0.0244827501274166
null	121.75	NA	NA	NA	NA	NA	NA	NA	NA	NA	NA	NA	NA	NA	NA	NA	NA	NA	2	-78.5009730601082	163.358053780912	22.5307874704524	7.71417968297758e-06
PDO	120.975901668378	NA	NA	NA	NA	2.10162442974415	NA	NA	NA	NA	NA	NA	NA	NA	NA	NA	NA	NA	3	-77.3411144320238	164.216390355092	23.3891240446316	5.02231943341543e-06
SACrainApr	123.905716058837	NA	NA	NA	NA	NA	NA	NA	NA	-1.94793619774474	NA	NA	NA	NA	NA	NA	NA	NA	3	-77.5181581419773	164.570477774998	23.7432114645385	4.20741378285244e-06
WinterMaxT_3MovAvg	199.546609249846	NA	NA	NA	NA	NA	NA	NA	NA	NA	NA	NA	NA	NA	NA	NA	-1.668029977358	NA	3	-77.7478534080785	165.029868307201	24.202601996741	3.34395048993352e-06
WinterMaxT_2MovAvg	184.760274871251	NA	NA	NA	NA	NA	NA	NA	NA	NA	NA	NA	NA	NA	-1.35022017578841	NA	NA	NA	3	-77.8551380236303	165.244437538304	24.4171712278445	3.00377032299275e-06
WinterMaxT_1Lag	169.573187307767	NA	NA	NA	NA	NA	NA	NA	NA	NA	-1.0263710165168	NA	NA	NA	NA	NA	NA	NA	3	-77.895291123773	165.32474373859	24.4974774281299	2.88554899218826e-06
SACrainFeb	119.954203630271	NA	NA	NA	NA	NA	NA	0.518703970074559	NA	NA	NA	NA	NA	NA	NA	NA	NA	NA	3	-77.9416214023154	165.417404295675	24.5901379852147	2.75491033345279e-06
WinterMinT_2Lag	105.385655561507	NA	NA	NA	NA	NA	NA	NA	NA	NA	NA	NA	NA	0.499420481350221	NA	NA	NA	NA	3	-77.9958344773422	165.525830445728	24.6985641352683	2.6095344145895e-06
WinterMinT_2MovAvg	103.581838158836	NA	NA	NA	NA	NA	NA	NA	NA	NA	NA	NA	NA	NA	NA	0.556014559138947	NA	NA	3	-78.0190842279136	165.572329946871	24.7450636364111	2.54956324909371e-06
MEI	122.490667897244	NA	NA	NA	NA	NA	-1.75531050990943	NA	NA	NA	NA	NA	NA	NA	NA	NA	NA	NA	3	-78.0371458955824	165.608453282209	24.7811869717487	2.50392725667477e-06
WinterMinT_3MovAvg	102.669320642978	NA	NA	NA	NA	NA	NA	NA	NA	NA	NA	NA	NA	NA	NA	NA	NA	0.582830378852503	3	-78.0886705657919	165.711502622628	24.8842363121678	2.37818057669266e-06
WinterMaxT_2Lag	154.564197158245	NA	NA	NA	NA	NA	NA	NA	NA	NA	NA	NA	-0.702074823321868	NA	NA	NA	NA	NA	3	-78.2484845822074	166.031130655459	25.2038643449987	2.02692874788938e-06
WinterMinT_1Lag	110.406194803028	NA	NA	NA	NA	NA	NA	NA	NA	NA	NA	0.348132634668562	NA	NA	NA	NA	NA	NA	3	-78.2517265793705	166.037614649785	25.2103483393249	2.02036809120049e-06
CorRain	122.513261357921	NA	NA	-0.307044461785146	NA	NA	NA	NA	NA	NA	NA	NA	NA	NA	NA	NA	NA	NA	3	-78.4579254693576	166.450012429759	25.6227461192992	1.64391538805865e-06
rainfallCorvallis	122.525384588106	NA	-0.0182239752771871	NA	NA	NA	NA	NA	NA	NA	NA	NA	NA	NA	NA	NA	NA	NA	3	-78.4891868624215	166.512535215887	25.6852689054271	1.59331927588172e-06
SACrainMar	122.00516640639	NA	NA	NA	NA	NA	NA	NA	-0.105096855214812	NA	NA	NA	NA	NA	NA	NA	NA	NA	3	-78.4907027149534	166.515566920951	25.6883006104907	1.59090586847038e-06
CorAvgT	126.466589845086	NA	NA	NA	-0.0847608807802836	NA	NA	NA	NA	NA	NA	NA	NA	NA	NA	NA	NA	NA	3	-78.4933251833975	166.520811857839	25.6935455473789	1.58673923385461e-06
