# Supplementary material for: Idiosyncratic changes in spring arrival dates of Pacific Northwest migratory birds
Source: PeerJ. 2019 Nov 7;7:e7999. doi: 10.7717/peerj.7999 (PMC6842555; doi:10.7717/peerj.7999)
Supplement: Supplemental Information 7 [file peerj-07-7999-s007.csv]

	(Intercept)	Year	rainfallCorvallis	CorRain	CorAvgT	PDO	MEI	SACrainFeb	SACrainMar	SACrainApr	WinterMaxT_1Lag	WinterMinT_1Lag	WinterMaxT_2Lag	WinterMinT_2Lag	WinterMaxT_2MovAvg	WinterMinT_2MovAvg	WinterMaxT_3MovAvg	WinterMinT_3MovAvg	df	logLik	BIC	delta	weight
Year_SACrainMar	-381.012089576127	0.239695248019527	NA	NA	NA	NA	NA	NA	1.98605435814561	NA	NA	NA	NA	NA	NA	NA	NA	NA	4	-65.7907170840749	144.293649489542	0	0.745275106338549
SACrainMar	98.6020595185606	NA	NA	NA	NA	NA	NA	NA	2.01734291324088	NA	NA	NA	NA	NA	NA	NA	NA	NA	3	-69.0901656855169	147.714492862078	3.42084337253601	0.134737943703904
WinterMinT_2Lag	145.512894261007	NA	NA	NA	NA	NA	NA	NA	NA	NA	NA	NA	NA	-1.28218395509894	NA	NA	NA	NA	3	-70.1826900195572	149.899541530158	5.60589204061665	0.045186908058556
WinterMinT_2MovAvg	149.28635751189	NA	NA	NA	NA	NA	NA	NA	NA	NA	NA	NA	NA	NA	NA	-1.40123594280581	NA	NA	3	-70.6927107618143	150.919583014672	6.62593352513073	0.027133975683624
Year_WinterMinT_3MovAvg	-239.446135607373	0.193470812072951	NA	NA	NA	NA	NA	NA	NA	NA	NA	NA	NA	NA	NA	NA	NA	-1.35125472231132	4	-69.6090130228429	151.930241367078	7.63659187753598	0.0163701160689193
WinterMinT_3MovAvg	152.848849928836	NA	NA	NA	NA	NA	NA	NA	NA	NA	NA	NA	NA	NA	NA	NA	NA	-1.50738914279666	3	-71.2339334068354	152.002028304715	7.70837881517301	0.0157929559217155
PDO	104.330189267563	NA	NA	NA	NA	-2.21383804683359	NA	NA	NA	NA	NA	NA	NA	NA	NA	NA	NA	NA	3	-73.1949512876734	155.924064066391	11.6304145768489	0.00222230763681244
WinterMinT_1Lag	131.339554390185	NA	NA	NA	NA	NA	NA	NA	NA	NA	NA	-0.854374458091093	NA	NA	NA	NA	NA	NA	3	-73.2921670763604	156.118495643765	11.824846154223	0.00201643347278261
Year	-397.215436241609	0.250201342281878	NA	NA	NA	NA	NA	NA	NA	NA	NA	NA	NA	NA	NA	NA	NA	NA	3	-73.3690521041413	156.272265699326	11.9786162097847	0.00186720995785389
null	103.5	NA	NA	NA	NA	NA	NA	NA	NA	NA	NA	NA	NA	NA	NA	NA	NA	NA	2	-75.3907147201348	157.137537100966	12.8438876114239	0.0012114398547374
WinterMaxT_1Lag	39.6106777029869	NA	NA	NA	NA	NA	NA	NA	NA	NA	1.37117896907521	NA	NA	NA	NA	NA	NA	NA	3	-73.9404289463499	157.415019383744	13.1213698942019	0.00105450184794066
Year_PDO	-210.662474049357	0.157266490747398	NA	NA	NA	-1.51224149032821	NA	NA	NA	NA	NA	NA	NA	NA	NA	NA	NA	NA	4	-72.5365381815	157.785291684392	13.4916421948501	0.000876281688995372
Year_WinterMaxT_3MovAvg	-509.611638967824	0.336723517833602	NA	NA	NA	NA	NA	NA	NA	NA	NA	NA	NA	NA	NA	NA	-1.30267029013016	NA	4	-72.9420543506705	158.596324022733	14.3026745331911	0.00058415796417583
WinterMaxT_2Lag	154.216290858223	NA	NA	NA	NA	NA	NA	NA	NA	NA	NA	NA	-1.08509834240699	NA	NA	NA	NA	NA	3	-74.5912438571185	158.716649205281	14.4229997157393	0.00055004981210088
Year_MEI	-371.766088112822	0.237542915546146	NA	NA	NA	NA	-1.01785495225312	NA	NA	NA	NA	NA	NA	NA	NA	NA	NA	NA	4	-73.0289136328683	158.770042587128	14.4763930975867	0.000535559583457002
Year_rainfallCorvallis	-384.139784785693	0.242334864046654	0.0626861299095346	NA	NA	NA	NA	NA	NA	NA	NA	NA	NA	NA	NA	NA	NA	NA	4	-73.1555706326473	159.023356586686	14.7297070971448	0.000471847174764861
CorAvgT	135.746635182999	NA	NA	NA	-0.641086186540729	NA	NA	NA	NA	NA	NA	NA	NA	NA	NA	NA	NA	NA	3	-74.8219520188424	159.178065528729	14.8844160391869	0.000436723678239177
MEI	103.652859214902	NA	NA	NA	NA	NA	-1.33355912673839	NA	NA	NA	NA	NA	NA	NA	NA	NA	NA	NA	3	-74.8856497649866	159.305461021017	15.0118115314753	0.000409772830303762
Year_CorAvgT	-356.345332242898	0.234235765266897	NA	NA	-0.177315964164599	NA	NA	NA	NA	NA	NA	NA	NA	NA	NA	NA	NA	NA	4	-73.3276535485881	159.367522418568	15.0738729290264	0.000397252554135537
Year_SACrainFeb	-404.138669996676	0.253529760740388	NA	NA	NA	NA	NA	0.0757452347982259	NA	NA	NA	NA	NA	NA	NA	NA	NA	NA	4	-73.3515557463114	159.415326814015	15.121677324473	0.000387869924474054
Year_SACrainApr	-407.005468398931	0.255169237848076	NA	NA	NA	NA	NA	NA	NA	-0.137321245058525	NA	NA	NA	NA	NA	NA	NA	NA	4	-73.362726287413	159.437667896218	15.1440184066761	0.000383561317081234
Year_CorRain	-398.6801824465	0.250954825672559	NA	-0.0160132684654768	NA	NA	NA	NA	NA	NA	NA	NA	NA	NA	NA	NA	NA	NA	4	-73.3688609674021	159.449937256196	15.1562877666543	0.000381215493938839
rainfallCorvallis	99.9962572026926	NA	0.0823489699114502	NA	NA	NA	NA	NA	NA	NA	NA	NA	NA	NA	NA	NA	NA	NA	3	-75.0748819277985	159.683925346641	15.3902758570992	0.000339125678224428
CorRain	102.183275829093	NA	NA	0.48850487095023	NA	NA	NA	NA	NA	NA	NA	NA	NA	NA	NA	NA	NA	NA	3	-75.2235551326911	159.981271756426	15.6876222668844	0.000292275709093978
SACrainApr	102.709826498006	NA	NA	NA	NA	NA	NA	NA	NA	0.714012200596815	NA	NA	NA	NA	NA	NA	NA	NA	3	-75.2252808287335	159.984723148511	15.6910736589691	0.000291771765011739
WinterMaxT_3MovAvg	73.072125046894	NA	NA	NA	NA	NA	NA	NA	NA	NA	NA	NA	NA	NA	NA	NA	0.652401281475929	NA	3	-75.245126966769	160.024415424582	15.7307659350401	0.000286038304002665
WinterMaxT_2MovAvg	88.6985558837533	NA	NA	NA	NA	NA	NA	NA	NA	NA	NA	NA	NA	NA	0.317173802485338	NA	NA	NA	3	-75.3456692062789	160.225499903602	15.9318504140599	0.000258677857063132
SACrainFeb	103.673256964583	NA	NA	NA	NA	NA	NA	-0.0500441346730833	NA	NA	NA	NA	NA	NA	NA	NA	NA	NA	3	-75.3841206587571	160.302402808558	16.0087533190163	0.000248920119541904
