# Supplementary material for: Idiosyncratic changes in spring arrival dates of Pacific Northwest migratory birds
Source: PeerJ. 2019 Nov 7;7:e7999. doi: 10.7717/peerj.7999 (PMC6842555; doi:10.7717/peerj.7999)
Supplement: Supplemental Information 11 [file peerj-07-7999-s011.csv]

	(Intercept)	Year	rainfallCorvallis	CorRain	CorAvgT	PDO	MEI	SACrainFeb	SACrainMar	SACrainApr	WinterMaxT_1Lag	WinterMinT_1Lag	WinterMaxT_2Lag	WinterMinT_2Lag	WinterMaxT_2MovAvg	WinterMinT_2MovAvg	WinterMaxT_3MovAvg	WinterMinT_3MovAvg	df	logLik	BIC	delta	weight
WinterMaxT_1Lag	-50.9239251869584	NA	NA	NA	NA	NA	NA	NA	NA	NA	3.70320812377673	NA	NA	NA	NA	NA	NA	NA	3	-83.1633234586618	175.860808408367	0	0.564515607457528
WinterMaxT_2MovAvg	-46.3561165922088	NA	NA	NA	NA	NA	NA	NA	NA	NA	NA	NA	NA	NA	3.59959535548305	NA	NA	NA	3	-85.1694834303825	179.873128351809	4.01231994344153	0.0759297112044198
CorAvgT	231.981934071657	NA	NA	NA	-1.98320210986131	NA	NA	NA	NA	NA	NA	NA	NA	NA	NA	NA	NA	NA	3	-85.3308900425642	180.195941576172	4.33513316780477	0.064612083707469
WinterMinT_1Lag	76.2900287661583	NA	NA	NA	NA	NA	NA	NA	NA	NA	NA	1.39129531089564	NA	NA	NA	NA	NA	NA	3	-85.4691390034561	180.472439497956	4.61163108958863	0.0562694909419138
null	121.625	NA	NA	NA	NA	NA	NA	NA	NA	NA	NA	NA	NA	NA	NA	NA	NA	NA	2	-87.4928762619566	181.341860184609	5.48105177624163	0.0364318045082871
Year_CorAvgT	-202.270621533176	0.219178566406797	NA	NA	-2.0618881525438	NA	NA	NA	NA	NA	NA	NA	NA	NA	NA	NA	NA	NA	4	-84.6944314588652	182.101078239122	6.2402698307547	0.0249240478898752
rainfallCorvallis	111.065951670865	NA	0.248170828583004	NA	NA	NA	NA	NA	NA	NA	NA	NA	NA	NA	NA	NA	NA	NA	3	-86.413082357089	182.360326205222	6.49951779685435	0.0218939235109074
MEI	123.151828674645	NA	NA	NA	NA	NA	-3.61843469847721	NA	NA	NA	NA	NA	NA	NA	NA	NA	NA	NA	3	-86.5423080435082	182.61877757806	6.75796916969293	0.0192398461077367
WinterMaxT_3MovAvg	19.9980865766628	NA	NA	NA	NA	NA	NA	NA	NA	NA	NA	NA	NA	NA	NA	NA	2.17897334769547	NA	3	-86.889129576586	183.312420644216	7.45161223584836	0.0136012529009618
WinterMinT_2MovAvg	96.1372317520594	NA	NA	NA	NA	NA	NA	NA	NA	NA	NA	NA	NA	NA	NA	0.780022236135389	NA	NA	3	-87.0452194243589	183.624600339762	7.76379193139419	0.0116356314374408
Year	-248.27046979865	0.184832214765097	NA	NA	NA	NA	NA	NA	NA	NA	NA	NA	NA	NA	NA	NA	NA	NA	3	-87.1166813826626	183.767524256369	7.90671584800165	0.0108331416589692
SACrainFeb	119.585820095984	NA	NA	NA	NA	NA	NA	0.589003703169979	NA	NA	NA	NA	NA	NA	NA	NA	NA	NA	3	-87.155068193031	183.844297877106	7.9834894687385	0.0104251723208314
WinterMinT_3MovAvg	98.5789556844946	NA	NA	NA	NA	NA	NA	NA	NA	NA	NA	NA	NA	NA	NA	NA	NA	0.703954743336468	3	-87.2100882979557	183.954338086955	8.09352967858786	0.0098670723877813
SACrainApr	120.150411307999	NA	NA	NA	NA	NA	NA	NA	NA	1.33245966144664	NA	NA	NA	NA	NA	NA	NA	NA	3	-87.2823318596281	184.0988252103	8.23801680193273	0.00917937969067375
WinterMaxT_2Lag	84.1365775269795	NA	NA	NA	NA	NA	NA	NA	NA	NA	NA	NA	0.802082021310359	NA	NA	NA	NA	NA	3	-87.3377347804582	184.20963105196	8.34882264359277	0.00868464661457616
PDO	121.922806790267	NA	NA	NA	NA	-0.808525222444878	NA	NA	NA	NA	NA	NA	NA	NA	NA	NA	NA	NA	3	-87.4152804572577	184.364722405559	8.50391399719177	0.00803663957810503
WinterMinT_2Lag	129.030662729493	NA	NA	NA	NA	NA	NA	NA	NA	NA	NA	NA	NA	-0.226012087375832	NA	NA	NA	NA	3	-87.4448948982376	184.423951287519	8.56314287915166	0.00780212858452147
CorRain	120.587226473095	NA	NA	0.41747510301231	NA	NA	NA	NA	NA	NA	NA	NA	NA	NA	NA	NA	NA	NA	3	-87.4552681725874	184.444697836219	8.5838894278512	0.00772161328980758
SACrainMar	121.455760257722	NA	NA	NA	NA	NA	NA	NA	0.0697057459185537	NA	NA	NA	NA	NA	NA	NA	NA	NA	3	-87.4907414102026	184.515644311449	8.6548359030817	0.00745250397503572
Year_MEI	-258.319189905481	0.190626242369398	NA	NA	NA	NA	-3.66523780691732	NA	NA	NA	NA	NA	NA	NA	NA	NA	NA	NA	4	-86.1083009801836	184.928817281759	9.06800887339153	0.00606153819116712
Year_rainfallCorvallis	-199.132618272071	0.15527025826429	0.235572334935308	NA	NA	NA	NA	NA	NA	NA	NA	NA	NA	NA	NA	NA	NA	NA	4	-86.1266302993072	184.965475920006	9.1046675116387	0.00595144635966093
Year_SACrainFeb	-311.875020973361	0.215410781034103	NA	NA	NA	NA	NA	0.6958802538537	NA	NA	NA	NA	NA	NA	NA	NA	NA	NA	4	-86.6379630244741	185.98814137034	10.1273329619726	0.00356905748277457
Year_WinterMinT_3MovAvg	-351.371692666301	0.221905251249112	NA	NA	NA	NA	NA	NA	NA	NA	NA	NA	NA	NA	NA	NA	NA	0.88303626697927	4	-86.6700767660824	186.052368853557	10.1915604451891	0.00345626252067053
Year_WinterMaxT_3MovAvg	-92.9696553710852	0.0652822299496979	NA	NA	NA	NA	NA	NA	NA	NA	NA	NA	NA	NA	NA	NA	1.7999340910173	NA	4	-86.859243305543	186.430701932478	10.5698935241105	0.00286057104057575
Year_SACrainApr	-190.234422497512	0.155382156028432	NA	NA	NA	NA	NA	NA	NA	0.814050673746483	NA	NA	NA	NA	NA	NA	NA	NA	4	-87.0457940918796	186.803803505151	10.9429950967835	0.00237374881302448
Year_CorRain	-240.03958222365	0.180389318054058	NA	0.265689360228305	NA	NA	NA	NA	NA	NA	NA	NA	NA	NA	NA	NA	NA	NA	4	-87.1011993147284	186.914613950849	11.0538055424811	0.00224580775946976
Year_SACrainMar	-247.898356037566	0.184590939778455	NA	NA	NA	NA	NA	NA	0.0456102169622326	NA	NA	NA	NA	NA	NA	NA	NA	NA	4	-87.1157389545819	186.943693230556	11.0828848221882	0.00221339076029389
Year_PDO	-241.80556754995	0.181615174150773	NA	NA	NA	-0.0727594188728286	NA	NA	NA	NA	NA	NA	NA	NA	NA	NA	NA	NA	4	-87.1161508305619	186.944516982516	11.0837085741482	0.00221247930552141
