# Supplementary material for: Idiosyncratic changes in spring arrival dates of Pacific Northwest migratory birds
Source: PeerJ. 2019 Nov 7;7:e7999. doi: 10.7717/peerj.7999 (PMC6842555; doi:10.7717/peerj.7999)
Supplement: Supplemental Information 12 [file peerj-07-7999-s012.csv]

	(Intercept)	Year	rainfallCorvallis	CorRain	CorAvgT	PDO	MEI	SACrainFeb	SACrainMar	SACrainApr	WinterMaxT_1Lag	WinterMinT_1Lag	WinterMaxT_2Lag	WinterMinT_2Lag	WinterMaxT_2MovAvg	WinterMinT_2MovAvg	WinterMaxT_3MovAvg	WinterMinT_3MovAvg	df	logLik	BIC	delta	weight
null	94.9166666666667	NA	NA	NA	NA	NA	NA	NA	NA	NA	NA	NA	NA	NA	NA	NA	NA	NA	2	-84.6726753017474	175.701458264191	0	0.114737641130481
MEI	95.3030239803264	NA	NA	NA	NA	NA	-3.37061996649693	NA	NA	NA	NA	NA	NA	NA	NA	NA	NA	NA	3	-83.1183863323808	175.770934155805	0.0694758916146725	0.110820324850152
PDO	95.9374486815711	NA	NA	NA	NA	-2.72208537307848	NA	NA	NA	NA	NA	NA	NA	NA	NA	NA	NA	NA	3	-83.1843500786699	175.902861648384	0.201403384192815	0.103746087595543
SACrainMar	91.3771207270729	NA	NA	NA	NA	NA	NA	NA	1.457853141415	NA	NA	NA	NA	NA	NA	NA	NA	NA	3	-83.4293328879647	176.392827266973	0.691369002782494	0.0812039295266818
SACrainFeb	97.714296160896	NA	NA	NA	NA	NA	NA	-0.808076878824213	NA	NA	NA	NA	NA	NA	NA	NA	NA	NA	3	-83.8521917929178	177.238545076879	1.53708681268859	0.0532024652324288
WinterMinT_2Lag	121.053501939576	NA	NA	NA	NA	NA	NA	NA	NA	NA	NA	NA	NA	-0.797665369488533	NA	NA	NA	NA	3	-83.8934306269703	177.321022744984	1.61956448079363	0.0510530812446395
WinterMaxT_2Lag	164.317242978879	NA	NA	NA	NA	NA	NA	NA	NA	NA	NA	NA	-1.48485721341472	NA	NA	NA	NA	NA	3	-83.9851255916267	177.504412674297	1.80295441010651	0.0465799846781755
SACrainApr	97.0168550452901	NA	NA	NA	NA	NA	NA	NA	NA	-1.89776058309347	NA	NA	NA	NA	NA	NA	NA	NA	3	-84.1248319925225	177.783825476089	2.08236721189814	0.0405065842358955
Year_PDO	543.481973918996	-0.223445702500333	NA	NA	NA	-3.71892032943267	NA	NA	NA	NA	NA	NA	NA	NA	NA	NA	NA	NA	4	-82.6081589197212	177.928533160834	2.2270748966435	0.0376792932256787
WinterMinT_2MovAvg	117.503330214286	NA	NA	NA	NA	NA	NA	NA	NA	NA	NA	NA	NA	NA	NA	-0.691237445188052	NA	NA	3	-84.2280462929468	177.990254076937	2.2887958127466	0.0365342520981073
WinterMaxT_3MovAvg	162.019333641667	NA	NA	NA	NA	NA	NA	NA	NA	NA	NA	NA	NA	NA	NA	NA	-1.43874213997563	NA	3	-84.3434848315934	178.221131154231	2.51967289003989	0.032551117359746
WinterMinT_3MovAvg	114.968430208377	NA	NA	NA	NA	NA	NA	NA	NA	NA	NA	NA	NA	NA	NA	NA	NA	-0.612492706522782	3	-84.4020171520498	178.338195795143	2.63673753095262	0.0307005133237718
WinterMaxT_2MovAvg	126.296838852262	NA	NA	NA	NA	NA	NA	NA	NA	NA	NA	NA	NA	NA	-0.6724322611079	NA	NA	NA	3	-84.5790686843628	178.692298859769	2.9908405955787	0.0257189440463092
WinterMaxT_1Lag	70.9141113264124	NA	NA	NA	NA	NA	NA	NA	NA	NA	0.515137708514386	NA	NA	NA	NA	NA	NA	NA	3	-84.5833813716445	178.700924234333	2.99946597014218	0.0256082651167723
WinterMinT_1Lag	103.4063124114	NA	NA	NA	NA	NA	NA	NA	NA	NA	NA	-0.260540681825663	NA	NA	NA	NA	NA	NA	3	-84.589780746768	178.71372298458	3.01226472038917	0.0254449114601627
CorRain	95.7513545763687	NA	NA	-0.309669343528335	NA	NA	NA	NA	NA	NA	NA	NA	NA	NA	NA	NA	NA	NA	3	-84.6418575629883	178.817876617021	3.11641835282978	0.0241537334936164
rainfallCorvallis	94.0347857859566	NA	0.0207269729293158	NA	NA	NA	NA	NA	NA	NA	NA	NA	NA	NA	NA	NA	NA	NA	3	-84.6635604510036	178.861282393051	3.15982412886027	0.0236351751808672
CorAvgT	100.974045651318	NA	NA	NA	-0.120425029515935	NA	NA	NA	NA	NA	NA	NA	NA	NA	NA	NA	NA	NA	3	-84.6636280080368	178.861417507117	3.15995924292662	0.0236335785124871
Year	84.7089485458616	0.00510067114093944	NA	NA	NA	NA	NA	NA	NA	NA	NA	NA	NA	NA	NA	NA	NA	NA	3	-84.6723185259089	178.878798542862	3.17734027867095	0.0234290803605236
Year_MEI	170.22830461927	-0.0374363910212839	NA	NA	NA	NA	-3.42037444936967	NA	NA	NA	NA	NA	NA	NA	NA	NA	NA	NA	4	-83.0968523035688	178.905919928529	3.2044616643386	0.023113510308543
Year_SACrainMar	96.6057159540301	-0.00261307851756436	NA	NA	NA	NA	NA	NA	1.45819423892044	NA	NA	NA	NA	NA	NA	NA	NA	NA	4	-83.4292291018632	179.570673525118	3.86921526092749	0.0165774031188711
Year_SACrainFeb	159.978161251911	-0.0310858055535608	NA	NA	NA	NA	NA	-0.823500172202752	NA	NA	NA	NA	NA	NA	NA	NA	NA	NA	4	-83.8383040746683	180.388823470728	4.68736520653772	0.011011779211883
Year_SACrainApr	-70.5396279421273	0.0838806692450703	NA	NA	NA	NA	NA	NA	NA	-2.17761570894841	NA	NA	NA	NA	NA	NA	NA	NA	4	-84.0356998490477	180.783615019487	5.08215675529635	0.00903919175636751
Year_WinterMaxT_3MovAvg	-121.508795834628	0.163846317776631	NA	NA	NA	NA	NA	NA	NA	NA	NA	NA	NA	NA	NA	NA	-2.39006053929137	NA	4	-84.1087458494487	180.929707020289	5.22824875609848	0.00840245363435435
Year_WinterMinT_3MovAvg	158.232626398484	-0.0213369007486612	NA	NA	NA	NA	NA	NA	NA	NA	NA	NA	NA	NA	NA	NA	NA	-0.62971196868254	4	-84.3958464510906	181.503908223573	5.80244995938222	0.00630550562746456
Year_CorRain	52.3878113901756	0.0217270600221104	NA	-0.353349300141846	NA	NA	NA	NA	NA	NA	NA	NA	NA	NA	NA	NA	NA	NA	4	-84.6359799616103	181.984175244612	6.28271698042158	0.00495942422516694
Year_CorAvgT	115.655242827701	-0.00698824952098441	NA	NA	-0.134261268532099	NA	NA	NA	NA	NA	NA	NA	NA	NA	NA	NA	NA	NA	4	-84.6630772816222	182.038369884636	6.33691162044545	0.00482684154991844
Year_rainfallCorvallis	88.9896307784991	0.00252535826046977	0.020522067557493	NA	NA	NA	NA	NA	NA	NA	NA	NA	NA	NA	NA	NA	NA	NA	4	-84.6634738212544	182.039162963901	6.33770469970983	0.00482492789539059
