# Supplementary material for: Idiosyncratic changes in spring arrival dates of Pacific Northwest migratory birds
Source: PeerJ. 2019 Nov 7;7:e7999. doi: 10.7717/peerj.7999 (PMC6842555; doi:10.7717/peerj.7999)
Supplement: Supplemental Information 14 [file peerj-07-7999-s014.csv]

	(Intercept)	Year	rainfallCorvallis	CorRain	CorAvgT	PDO	MEI	SACrainFeb	SACrainMar	SACrainApr	WinterMaxT_1Lag	WinterMinT_1Lag	WinterMaxT_2Lag	WinterMinT_2Lag	WinterMaxT_2MovAvg	WinterMinT_2MovAvg	WinterMaxT_3MovAvg	WinterMinT_3MovAvg	df	logLik	BIC	delta	weight
WinterMaxT_3MovAvg	248.745916659801	NA	NA	NA	NA	NA	NA	NA	NA	NA	NA	NA	NA	NA	NA	NA	-2.81608838082884	NA	3	-54.7916990541703	118.41671504584	0	0.106766907192306
null	116.421052631579	NA	NA	NA	NA	NA	NA	NA	NA	NA	NA	NA	NA	NA	NA	NA	NA	NA	2	-56.3390786715189	118.567035301371	0.150320255530829	0.0990364429490434
CorAvgT	160.283726249363	NA	NA	NA	-0.787852901056807	NA	NA	NA	NA	NA	NA	NA	NA	NA	NA	NA	NA	NA	3	-55.1969861154658	119.227289168431	0.810574122590978	0.0711906122614816
MEI	117.566162161385	NA	NA	NA	NA	NA	-2.5378608499135	NA	NA	NA	NA	NA	NA	NA	NA	NA	NA	NA	3	-55.2331922608991	119.299701459297	0.882986413457559	0.068659177870219
SACrainApr	118.239946079533	NA	NA	NA	NA	NA	NA	NA	NA	-1.46684955480141	NA	NA	NA	NA	NA	NA	NA	NA	3	-55.4751005005085	119.783517938516	1.36680289267643	0.0539062579649924
CorRain	118.97633968467	NA	NA	-0.980421122955157	NA	NA	NA	NA	NA	NA	NA	NA	NA	NA	NA	NA	NA	NA	3	-55.6544138944782	120.142144726456	1.72542968061586	0.0450572174258192
SACrainFeb	117.937350846758	NA	NA	NA	NA	NA	NA	-0.426809867976356	NA	NA	NA	NA	NA	NA	NA	NA	NA	NA	3	-55.8140034207053	120.46132377891	2.04460873306998	0.0384109914466268
Year_WinterMinT_3MovAvg	1204.96717981389	-0.523085071895715	NA	NA	NA	NA	NA	NA	NA	NA	NA	NA	NA	NA	NA	NA	NA	-1.20512166741551	4	-54.3834373185322	120.54463055373	2.12791550789025	0.0368439072891617
WinterMaxT_1Lag	74.0616452604066	NA	NA	NA	NA	NA	NA	NA	NA	NA	0.90049088883335	NA	NA	NA	NA	NA	NA	NA	3	-55.8768712489738	120.587059435447	2.17034438960707	0.0360705169243651
Year	482.245614035131	-0.182456140350899	NA	NA	NA	NA	NA	NA	NA	NA	NA	NA	NA	NA	NA	NA	NA	NA	3	-55.8984048474197	120.630126632339	2.21341158649874	0.0353020920660721
Year_WinterMaxT_3MovAvg	530.855680985459	-0.144185818812599	NA	NA	NA	NA	NA	NA	NA	NA	NA	NA	NA	NA	NA	NA	-2.6674829858363	NA	4	-54.474664129268	120.727084175202	2.31036912936194	0.0336315110408482
Year_MEI	556.788936881379	-0.219011794730168	NA	NA	NA	NA	-2.76863180921999	NA	NA	NA	NA	NA	NA	NA	NA	NA	NA	NA	4	-54.519716744044	120.817189404754	2.4004743589138	0.032149948258468
WinterMaxT_2Lag	147.23256938987	NA	NA	NA	NA	NA	NA	NA	NA	NA	NA	NA	-0.654562429754741	NA	NA	NA	NA	NA	3	-56.1134811792937	121.060279296087	2.64356425024687	0.0284704268922578
Year_SACrainFeb	738.123349177157	-0.308856190570608	NA	NA	NA	NA	NA	-0.688400808572875	NA	NA	NA	NA	NA	NA	NA	NA	NA	NA	4	-54.6435501692487	121.064856255163	2.64814120932333	0.0284053473978185
PDO	116.584619915663	NA	NA	NA	NA	-0.719393147593481	NA	NA	NA	NA	NA	NA	NA	NA	NA	NA	NA	NA	3	-56.1671139356983	121.167544808896	2.75082976305599	0.026983704296727
WinterMinT_2Lag	123.303493206423	NA	NA	NA	NA	NA	NA	NA	NA	NA	NA	NA	NA	-0.208447987659123	NA	NA	NA	NA	3	-56.2035854256583	121.240487788816	2.82377274297603	0.0260172986446452
WinterMinT_3MovAvg	123.888694638791	NA	NA	NA	NA	NA	NA	NA	NA	NA	NA	NA	NA	NA	NA	NA	NA	-0.226340313943437	3	-56.2384490821686	121.310215101836	2.89350005599653	0.0251258700029307
WinterMinT_1Lag	111.631900828421	NA	NA	NA	NA	NA	NA	NA	NA	NA	NA	0.1456135129804	NA	NA	NA	NA	NA	NA	3	-56.269262125548	121.371841188595	2.95512614275532	0.0243634717067025
SACrainMar	115.953626664419	NA	NA	NA	NA	NA	NA	NA	0.203928665350972	NA	NA	NA	NA	NA	NA	NA	NA	NA	3	-56.2880218522702	121.40936064204	2.99264559619981	0.0239106800385278
WinterMaxT_2MovAvg	101.120085347647	NA	NA	NA	NA	NA	NA	NA	NA	NA	NA	NA	NA	NA	0.325164094836742	NA	NA	NA	3	-56.3129640707752	121.45924507905	3.04253003320973	0.0233216707669866
Year_CorAvgT	466.617035994389	-0.154004950264221	NA	NA	-0.743907263734059	NA	NA	NA	NA	NA	NA	NA	NA	NA	NA	NA	NA	NA	4	-54.848469877263	121.474695671192	3.05798062535176	0.023142198087812
rainfallCorvallis	116.970984453457	NA	-0.0123599188706557	NA	NA	NA	NA	NA	NA	NA	NA	NA	NA	NA	NA	NA	NA	NA	3	-56.3309116173528	121.495140172205	3.07842512636505	0.0229068377473468
WinterMinT_2MovAvg	117.53545641755	NA	NA	NA	NA	NA	NA	NA	NA	NA	NA	NA	NA	NA	NA	-0.0338174545745127	NA	NA	3	-56.3362428371023	121.505802611704	3.08908756586401	0.0227850413118051
Year_CorRain	531.620102050677	-0.205697523701515	NA	-1.06491869050224	NA	NA	NA	NA	NA	NA	NA	NA	NA	NA	NA	NA	NA	NA	4	-55.0528370088342	121.883429934334	3.46671488849428	0.0188646646417039
Year_SACrainApr	389.980994492332	-0.135633313859389	NA	NA	NA	NA	NA	NA	NA	-1.3025383650641	NA	NA	NA	NA	NA	NA	NA	NA	4	-55.2225081338282	122.222772184322	3.80605713848219	0.015920688890864
Year_PDO	630.452377999027	-0.256228047974002	NA	NA	NA	-1.29344778053424	NA	NA	NA	NA	NA	NA	NA	NA	NA	NA	NA	NA	4	-55.3812534061382	122.540262728942	4.12354768310227	0.0135837493726244
Year_SACrainMar	554.520955604044	-0.218972369423053	NA	NA	NA	NA	NA	NA	0.409971451076011	NA	NA	NA	NA	NA	NA	NA	NA	NA	4	-55.6988223119596	123.175400540585	4.758685494745	0.0098878355903524
Year_rainfallCorvallis	564.900057038425	-0.22250346899052	-0.0530317287533267	NA	NA	NA	NA	NA	NA	NA	NA	NA	NA	NA	NA	NA	NA	NA	4	-55.7617347226653	123.301225361996	4.88451031615635	0.00928493192149193
