# Supplementary material for: Idiosyncratic changes in spring arrival dates of Pacific Northwest migratory birds
Source: PeerJ. 2019 Nov 7;7:e7999. doi: 10.7717/peerj.7999 (PMC6842555; doi:10.7717/peerj.7999)
Supplement: Supplemental Information 15 [file peerj-07-7999-s015.csv]

	(Intercept)	Year	rainfallCorvallis	CorRain	CorAvgT	PDO	MEI	SACrainFeb	SACrainMar	SACrainApr	WinterMaxT_1Lag	WinterMinT_1Lag	WinterMaxT_2Lag	WinterMinT_2Lag	WinterMaxT_2MovAvg	WinterMinT_2MovAvg	WinterMaxT_3MovAvg	WinterMinT_3MovAvg	df	logLik	BIC	delta	weight
null	65.625	NA	NA	NA	NA	NA	NA	NA	NA	NA	NA	NA	NA	NA	NA	NA	NA	NA	2	-69.3779200658919	145.11194779248	0	0.177887943350436
rainfallCorvallis	61.1684403379006	NA	0.104743161457182	NA	NA	NA	NA	NA	NA	NA	NA	NA	NA	NA	NA	NA	NA	NA	3	-68.5153073126211	146.564776116286	1.45282832380639	0.0860337497662163
SACrainFeb	64.6259915272037	NA	NA	NA	NA	NA	NA	0.288557026683258	NA	NA	NA	NA	NA	NA	NA	NA	NA	NA	3	-69.0106118759754	147.555385242995	2.44343745051498	0.0524277009148343
WinterMaxT_1Lag	43.4018854040899	NA	NA	NA	NA	NA	NA	NA	NA	NA	0.476947731885471	NA	NA	NA	NA	NA	NA	NA	3	-69.1019757420484	147.738112975141	2.62616518266103	0.0478500053154259
WinterMaxT_2MovAvg	37.5494654079922	NA	NA	NA	NA	NA	NA	NA	NA	NA	NA	NA	NA	NA	0.601618598389425	NA	NA	NA	3	-69.1079151949824	147.749991881009	2.63804408852889	0.0475666447972083
WinterMinT_3MovAvg	73.3708360317114	NA	NA	NA	NA	NA	NA	NA	NA	NA	NA	NA	NA	NA	NA	NA	NA	-0.236601038381286	3	-69.2342065286338	148.002574548311	2.8906267558317	0.0419232448335989
CorAvgT	54.638577331759	NA	NA	NA	0.218417945690677	NA	NA	NA	NA	NA	NA	NA	NA	NA	NA	NA	NA	NA	3	-69.2710227792288	148.076207049501	2.96425925702175	0.0404078547996901
WinterMaxT_2Lag	52.0186518154111	NA	NA	NA	NA	NA	NA	NA	NA	NA	NA	NA	0.291114070281345	NA	NA	NA	NA	NA	3	-69.2856878879605	148.105537266965	2.99358947448513	0.0398195932183206
PDO	65.7243375661711	NA	NA	NA	NA	-0.322611852246988	NA	NA	NA	NA	NA	NA	NA	NA	NA	NA	NA	NA	3	-69.3145903622455	148.163342215535	3.05139442305517	0.0386851810766166
SACrainApr	65.985564607706	NA	NA	NA	NA	NA	NA	NA	NA	-0.325811392505354	NA	NA	NA	NA	NA	NA	NA	NA	3	-69.321323561891	148.176808614826	3.06486082234625	0.0384255809795128
WinterMinT_1Lag	68.6420743358207	NA	NA	NA	NA	NA	NA	NA	NA	NA	NA	-0.0925916850018293	NA	NA	NA	NA	NA	NA	3	-69.3405407282497	148.215242947543	3.10329515506359	0.0376942002381621
SACrainMar	65.9106046304114	NA	NA	NA	NA	NA	NA	NA	-0.117633621586954	NA	NA	NA	NA	NA	NA	NA	NA	NA	3	-69.350380617097	148.234922725238	3.12297493275824	0.0373251123674652
WinterMinT_2MovAvg	68.0571876411842	NA	NA	NA	NA	NA	NA	NA	NA	NA	NA	NA	NA	NA	NA	-0.0744341530463585	NA	NA	3	-69.3598012306467	148.253763952337	3.14181615985748	0.0369751379831574
Year	104.038255033554	-0.0191946308724816	NA	NA	NA	NA	NA	NA	NA	NA	NA	NA	NA	NA	NA	NA	NA	NA	3	-69.3598334732204	148.253828437485	3.14188064500507	0.0369739458287616
WinterMaxT_3MovAvg	59.2463346212489	NA	NA	NA	NA	NA	NA	NA	NA	NA	NA	NA	NA	NA	NA	NA	0.136764380477335	NA	3	-69.367419572702	148.269000636448	3.15705284396813	0.0366945190173322
MEI	65.6217631743765	NA	NA	NA	NA	NA	0.122723246389653	NA	NA	NA	NA	NA	NA	NA	NA	NA	NA	NA	3	-69.3699229165277	148.274007324099	3.16205953161955	0.0366027749011576
CorRain	65.784605271949	NA	NA	-0.0592135805654098	NA	NA	NA	NA	NA	NA	NA	NA	NA	NA	NA	NA	NA	NA	3	-69.3738938417614	148.281949174567	3.17000138208704	0.0364577162178804
WinterMinT_2Lag	66.2692655233673	NA	NA	NA	NA	NA	NA	NA	NA	NA	NA	NA	NA	-0.0196622235010275	NA	NA	NA	NA	3	-69.3762800866482	148.28672166434	3.17477387186057	0.0363708228945787
Year_rainfallCorvallis	126.439507315006	-0.0326715091838926	0.107394099283364	NA	NA	NA	NA	NA	NA	NA	NA	NA	NA	NA	NA	NA	NA	NA	4	-68.4594869869829	149.631189295358	4.51924150287795	0.0185697343304008
Year_SACrainFeb	77.9657123388441	-0.00665997792914537	NA	NA	NA	NA	NA	0.285252663432357	NA	NA	NA	NA	NA	NA	NA	NA	NA	NA	4	-69.0084171750611	150.729049671514	5.61710187903441	0.0107252725898857
Year_WinterMinT_3MovAvg	134.504084070956	-0.0301495037634583	NA	NA	NA	NA	NA	NA	NA	NA	NA	NA	NA	NA	NA	NA	NA	-0.26093222946686	4	-69.190529609449	151.09327454029	5.9813267478101	0.00893959643269329
Year_PDO	165.389670709496	-0.049766967748829	NA	NA	NA	-0.547312050291444	NA	NA	NA	NA	NA	NA	NA	NA	NA	NA	NA	NA	4	-69.2229083539166	151.158032029225	6.04608423674523	0.00865477941554248
Year_CorAvgT	53.4324175332655	0.00057413203656251	NA	NA	0.21955468645256	NA	NA	NA	NA	NA	NA	NA	NA	NA	NA	NA	NA	NA	4	-69.2710093735164	151.254234068425	6.14228627594485	0.00824832939563342
Year_WinterMaxT_3MovAvg	138.897356816685	-0.0460290367589721	NA	NA	NA	NA	NA	NA	NA	NA	NA	NA	NA	NA	NA	NA	0.404016462585684	NA	4	-69.3033435342008	151.318902389793	6.20695459731382	0.00798589229367776
Year_SACrainApr	82.8140525679514	-0.00842453128234971	NA	NA	NA	NA	NA	NA	NA	-0.297704222122598	NA	NA	NA	NA	NA	NA	NA	NA	4	-69.3182474461767	151.348710213745	6.23676242126561	0.00786775380748361
Year_SACrainMar	103.098326669977	-0.0185851903543302	NA	NA	NA	NA	NA	NA	-0.115207608734542	NA	NA	NA	NA	NA	NA	NA	NA	NA	4	-69.3333978685567	151.379011058505	6.26706326602562	0.00774945243485318
Year_MEI	101.191375069317	-0.0177733872150123	NA	NA	NA	NA	0.0991884256353327	NA	NA	NA	NA	NA	NA	NA	NA	NA	NA	NA	4	-69.3547014691895	151.421618259771	6.30967046729103	0.00758610729260957
Year_CorRain	101.954579636182	-0.0181227627234139	NA	-0.0227796825290397	NA	NA	NA	NA	NA	NA	NA	NA	NA	NA	NA	NA	NA	NA	4	-69.3592932362325	151.430801793857	6.31885400137713	0.00755135350686563
