# Supplementary material for: Idiosyncratic changes in spring arrival dates of Pacific Northwest migratory birds
Source: PeerJ. 2019 Nov 7;7:e7999. doi: 10.7717/peerj.7999 (PMC6842555; doi:10.7717/peerj.7999)
Supplement: Supplemental Information 16 [file peerj-07-7999-s016.csv]

	(Intercept)	Year	rainfallCorvallis	CorRain	CorAvgT	PDO	MEI	SACrainFeb	SACrainMar	SACrainApr	WinterMaxT_1Lag	WinterMinT_1Lag	WinterMaxT_2Lag	WinterMinT_2Lag	WinterMaxT_2MovAvg	WinterMinT_2MovAvg	WinterMaxT_3MovAvg	WinterMinT_3MovAvg	df	logLik	BIC	delta	weight
Year_WinterMinT_3MovAvg_SACrainApr	538.974477697301	-0.188449104950629	NA	NA	NA	NA	NA	NA	NA	2.94698874048226	NA	NA	NA	NA	NA	NA	NA	-0.999666370727667	5	-57.9801238384987	131.850516828737	0	0.895632210493974
SACrainApr	129.722822642406	NA	NA	NA	NA	NA	NA	NA	NA	2.39654580505452	NA	NA	NA	NA	NA	NA	NA	NA	3	-64.5076833683109	138.549528227666	6.6990113989286	0.0314382137029038
Year_SACrainApr	417.250277868238	-0.143939493958499	NA	NA	NA	NA	NA	NA	NA	2.87677808693536	NA	NA	NA	NA	NA	NA	NA	NA	4	-63.0856653614307	138.883546044253	7.03302921551602	0.0266027672302131
WinterMinT_3MovAvg	161.698052855878	NA	NA	NA	NA	NA	NA	NA	NA	NA	NA	NA	NA	NA	NA	NA	NA	-0.895689597069528	3	-65.9318029712539	141.397767433552	9.54725060481459	0.0075678162147815
WinterMinT_2MovAvg	158.227075159974	NA	NA	NA	NA	NA	NA	NA	NA	NA	NA	NA	NA	NA	NA	-0.791171407353499	NA	NA	3	-65.9342036845011	141.402568860046	9.55205203130888	0.00754966984896857
WinterMinT_2Lag	153.06609610674	NA	NA	NA	NA	NA	NA	NA	NA	NA	NA	NA	NA	-0.631467836437431	NA	NA	NA	NA	3	-66.3969652247058	142.328091940456	10.4775751117184	0.00475283980689723
WinterMinT_1Lag	151.030261401373	NA	NA	NA	NA	NA	NA	NA	NA	NA	NA	-0.572515587963756	NA	NA	NA	NA	NA	NA	3	-66.7313775486118	142.996916588267	11.1463997595302	0.00340188595192682
null	132.375	NA	NA	NA	NA	NA	NA	NA	NA	NA	NA	NA	NA	NA	NA	NA	NA	NA	2	-68.3902162963392	143.136540253374	11.2860234246372	0.00317249434160007
Year_WinterMinT_3MovAvg	324.290622190928	-0.0801868940111044	NA	NA	NA	NA	NA	NA	NA	NA	NA	NA	NA	NA	NA	NA	NA	-0.960401860861662	4	-65.5186788271691	143.74957297573	11.8990561469929	0.00233497638096054
CorRain	129.84663379038	NA	NA	1.01711010779201	NA	NA	NA	NA	NA	NA	NA	NA	NA	NA	NA	NA	NA	NA	3	-67.2419658688919	144.018093228828	12.1675764000905	0.0020416159962686
WinterMaxT_3MovAvg	194.696201124471	NA	NA	NA	NA	NA	NA	NA	NA	NA	NA	NA	NA	NA	NA	NA	-1.3362231683739	NA	3	-67.2498342496831	144.03382999041	12.1833131616728	0.00202561481841543
CorAvgT	167.604545651786	NA	NA	NA	-0.63310302930952	NA	NA	NA	NA	NA	NA	NA	NA	NA	NA	NA	NA	NA	3	-67.3563733979649	144.246908286974	12.3963914582366	0.0018209058922086
WinterMaxT_1Lag	172.335673271692	NA	NA	NA	NA	NA	NA	NA	NA	NA	-0.857627422083194	NA	NA	NA	NA	NA	NA	NA	3	-67.3921125226341	144.318386536312	12.4678697075749	0.00175697748656715
SACrainMar	130.891810079969	NA	NA	NA	NA	NA	NA	NA	0.610889961914396	NA	NA	NA	NA	NA	NA	NA	NA	NA	3	-67.5564061727086	144.646973836461	12.7964570077239	0.00149078279158751
WinterMaxT_2MovAvg	177.362503453068	NA	NA	NA	NA	NA	NA	NA	NA	NA	NA	NA	NA	NA	-0.964017931119965	NA	NA	NA	3	-67.6217945915713	144.777750674186	12.9272338454493	0.00139642154713828
PDO	132.086981512263	NA	NA	NA	NA	0.720046219342982	NA	NA	NA	NA	NA	NA	NA	NA	NA	NA	NA	NA	3	-68.0729712985042	145.680104088052	13.8295872593151	0.000889350569049799
MEI	132.687450713306	NA	NA	NA	NA	NA	-0.740477645833219	NA	NA	NA	NA	NA	NA	NA	NA	NA	NA	NA	3	-68.2006978856307	145.935557262305	14.0850404335682	0.00078271207772795
rainfallCorvallis	130.375314239465	NA	0.0469989014756413	NA	NA	NA	NA	NA	NA	NA	NA	NA	NA	NA	NA	NA	NA	NA	3	-68.20686509723	145.947891685504	14.0973748567668	0.000777899781201524
WinterMaxT_2Lag	149.349818237042	NA	NA	NA	NA	NA	NA	NA	NA	NA	NA	NA	-0.363184034557359	NA	NA	NA	NA	NA	3	-68.2339329128449	146.002027316734	14.1515104879965	0.000757126150095398
Year	212.156375838926	-0.0398657718120807	NA	NA	NA	NA	NA	NA	NA	NA	NA	NA	NA	NA	NA	NA	NA	NA	3	-68.3052683657328	146.14469822251	14.2941813937724	0.000704997623187804
SACrainFeb	132.621374341974	NA	NA	NA	NA	NA	NA	-0.0711636082245474	NA	NA	NA	NA	NA	NA	NA	NA	NA	NA	3	-68.3663033905937	146.266768272231	14.4162514434941	0.000663254917063909
Year_WinterMaxT_3MovAvg	57.00322222088	0.0795705442656442	NA	NA	NA	NA	NA	NA	NA	NA	NA	NA	NA	NA	NA	NA	-1.79822270446767	NA	4	-67.0198112388131	146.751837799018	14.9013209702809	0.000520413997152409
Year_CorRain	245.169499740258	-0.0576857090018269	NA	1.06564883659988	NA	NA	NA	NA	NA	NA	NA	NA	NA	NA	NA	NA	NA	NA	4	-67.0481193158277	146.808453953047	14.9579371243101	0.000505888640079807
Year_CorAvgT	226.044394087094	-0.0294961124252706	NA	NA	-0.622513798805316	NA	NA	NA	NA	NA	NA	NA	NA	NA	NA	NA	NA	NA	4	-67.3060619412515	147.324339203895	15.4738223751577	0.000390869576635699
Year_SACrainMar	217.186288507186	-0.043127118848289	NA	NA	NA	NA	NA	NA	0.616519548839186	NA	NA	NA	NA	NA	NA	NA	NA	NA	4	-67.4498150419053	147.611845405202	15.7613285764652	0.000338532750695271
Year_PDO	153.625725077207	-0.0107545214309376	NA	NA	NA	0.679402341142507	NA	NA	NA	NA	NA	NA	NA	NA	NA	NA	NA	NA	4	-68.0676691238579	148.847553569108	16.9970367403704	0.000182503026809538
Year_rainfallCorvallis	222.742346460796	-0.0462344263893623	0.0507503226021506	NA	NA	NA	NA	NA	NA	NA	NA	NA	NA	NA	NA	NA	NA	NA	4	-68.0918864876981	148.895988296788	17.0454714680509	0.000178136372447203
Year_MEI	210.152318413614	-0.0387102451460555	NA	NA	NA	NA	-0.73097339406392	NA	NA	NA	NA	NA	NA	NA	NA	NA	NA	NA	4	-68.1193719375901	148.950959196572	17.1004423678348	0.000173306888411403
Year_SACrainFeb	220.653983974885	-0.0439510875436498	NA	NA	NA	NA	NA	-0.0929700406273902	NA	NA	NA	NA	NA	NA	NA	NA	NA	NA	4	-68.2650338478507	149.242283017093	17.3917661883561	0.000149815125030929
