# Supplementary material for: Idiosyncratic changes in spring arrival dates of Pacific Northwest migratory birds
Source: PeerJ. 2019 Nov 7;7:e7999. doi: 10.7717/peerj.7999 (PMC6842555; doi:10.7717/peerj.7999)
Supplement: Supplemental Information 18 [file peerj-07-7999-s018.csv]

	(Intercept)	Year	rainfallCorvallis	CorRain	CorAvgT	PDO	MEI	SACrainFeb	SACrainMar	SACrainApr	WinterMaxT_1Lag	WinterMinT_1Lag	WinterMaxT_2Lag	WinterMinT_2Lag	WinterMaxT_2MovAvg	WinterMinT_2MovAvg	WinterMaxT_3MovAvg	WinterMinT_3MovAvg	df	logLik	BIC	delta	weight
WinterMaxT_3MovAvg	441.13604094832	NA	NA	NA	NA	NA	NA	NA	NA	NA	NA	NA	NA	NA	NA	NA	-6.6531719485985	NA	3	-75.0053461118419	159.544853714728	0	0.648726548376686
Year_WinterMaxT_3MovAvg	758.668830480812	-0.183497060536248	NA	NA	NA	NA	NA	NA	NA	NA	NA	NA	NA	NA	NA	NA	-5.58775813718487	NA	4	-74.353060505043	161.418336331478	1.87348261675012	0.254237781441669
Year_MEI	1227.41375950098	-0.546919159589733	NA	NA	NA	NA	-4.87834431999304	NA	NA	NA	NA	NA	NA	NA	NA	NA	NA	NA	4	-76.3285376278843	165.36929057716	5.82443686243283	0.0352615400741766
Year_WinterMinT_3MovAvg	1444.25421759063	-0.627792923295603	NA	NA	NA	NA	NA	NA	NA	NA	NA	NA	NA	NA	NA	NA	NA	-1.74263427981582	4	-76.3432702029454	165.398755727283	5.85390201255495	0.0347458548016287
Year_CorAvgT	1274.94227218256	-0.529129439645184	NA	NA	-1.53090793427426	NA	NA	NA	NA	NA	NA	NA	NA	NA	NA	NA	NA	NA	4	-77.5075002731423	167.727215867676	8.18236215294866	0.0108463672517324
Year	1240.78836689039	-0.554630872483228	NA	NA	NA	NA	NA	NA	NA	NA	NA	NA	NA	NA	NA	NA	NA	NA	3	-79.9371931756732	169.40854784239	9.86369412766265	0.00467937344202528
Year_PDO	1450.16996437648	-0.658822564343712	NA	NA	NA	-2.35649090576986	NA	NA	NA	NA	NA	NA	NA	NA	NA	NA	NA	NA	4	-78.8796395252498	170.471494371891	10.9266406571638	0.00275024763387773
WinterMaxT_2MovAvg	322.752244861368	NA	NA	NA	NA	NA	NA	NA	NA	NA	NA	NA	NA	NA	-4.11254810409874	NA	NA	NA	3	-80.9751408956767	171.484443282397	11.9395895676696	0.00165734429840939
Year_SACrainFeb	1268.73373011481	-0.568065903868357	NA	NA	NA	NA	NA	-0.305742688148612	NA	NA	NA	NA	NA	NA	NA	NA	NA	NA	4	-79.7712639878577	172.254743297107	12.7098895823795	0.00112757182550861
Year_SACrainMar	1243.83933243909	-0.556609089224963	NA	NA	NA	NA	NA	NA	0.373958759856076	NA	NA	NA	NA	NA	NA	NA	NA	NA	4	-79.8214001741403	172.355015669672	12.8101619549448	0.00107243343799294
Year_SACrainApr	1285.18132920852	-0.577157826136353	NA	NA	NA	NA	NA	NA	NA	0.622684048366666	NA	NA	NA	NA	NA	NA	NA	NA	4	-79.861732969554	172.4356812605	12.8908275457721	0.00103003987182601
Year_rainfallCorvallis	1232.08337806806	-0.549393840482212	-0.0417326862847071	NA	NA	NA	NA	NA	NA	NA	NA	NA	NA	NA	NA	NA	NA	NA	4	-79.8828196867495	172.477854694891	12.9330009801632	0.00100854711458519
Year_CorRain	1238.12052677248	-0.55319081659892	NA	-0.0861166827588345	NA	NA	NA	NA	NA	NA	NA	NA	NA	NA	NA	NA	NA	NA	4	-79.9342360965056	172.580687514403	13.0358337996753	0.000958001806849729
WinterMaxT_2Lag	266.606647596732	NA	NA	NA	NA	NA	NA	NA	NA	NA	NA	NA	-2.90493243408061	NA	NA	NA	NA	NA	3	-82.1785413493917	173.891244189827	14.3463904750995	0.000497487945583124
MEI	132.948452434868	NA	NA	NA	NA	NA	-5.01262549983525	NA	NA	NA	NA	NA	NA	NA	NA	NA	NA	NA	3	-82.588877589094	174.711916669232	15.1670629545042	0.000330047005959815
WinterMaxT_1Lag	244.205896539052	NA	NA	NA	NA	NA	NA	NA	NA	NA	-2.4331777008863	NA	NA	NA	NA	NA	NA	NA	3	-82.8637218968567	175.261605284757	15.7167515700297	0.000250733539307898
CorAvgT	226.592448663738	NA	NA	NA	-1.72086766599005	NA	NA	NA	NA	NA	NA	NA	NA	NA	NA	NA	NA	NA	3	-82.9799869034473	175.494135297938	15.9492815832108	0.000223212843690049
null	130.833333333333	NA	NA	NA	NA	NA	NA	NA	NA	NA	NA	NA	NA	NA	NA	NA	NA	NA	2	-84.9744027133383	176.304913087373	16.7600593726449	0.000148819904097385
WinterMinT_3MovAvg	171.297262868595	NA	NA	NA	NA	NA	NA	NA	NA	NA	NA	NA	NA	NA	NA	NA	NA	-1.23599411423571	3	-83.8615819223492	177.257325335742	17.7124716210147	9.2437316316962e-05
WinterMinT_2Lag	154.97633632	NA	NA	NA	NA	NA	NA	NA	NA	NA	NA	NA	NA	-0.73681596095465	NA	NA	NA	NA	3	-84.3296077317411	178.193376954526	18.6485232397984	5.78877009953063e-05
WinterMinT_2MovAvg	157.501624286276	NA	NA	NA	NA	NA	NA	NA	NA	NA	NA	NA	NA	NA	NA	-0.816150701805916	NA	NA	3	-84.3658348787353	178.265831248514	18.7209775337868	5.58281262457503e-05
WinterMinT_1Lag	147.365772562747	NA	NA	NA	NA	NA	NA	NA	NA	NA	NA	-0.507367812343085	NA	NA	NA	NA	NA	NA	3	-84.6649535369986	178.864068565041	19.3192148503133	4.13949601831514e-05
SACrainApr	132.275226450471	NA	NA	NA	NA	NA	NA	NA	NA	-1.30291546729341	NA	NA	NA	NA	NA	NA	NA	NA	3	-84.7256870337285	178.985535558501	19.4406818437733	3.89557209936697e-05
rainfallCorvallis	134.505609098548	NA	-0.0863100244483152	NA	NA	NA	NA	NA	NA	NA	NA	NA	NA	NA	NA	NA	NA	NA	3	-84.8193360377631	179.17283356657	19.6279798518424	3.54731700659141e-05
CorRain	132.20449503366	NA	NA	-0.55159035883091	NA	NA	NA	NA	NA	NA	NA	NA	NA	NA	NA	NA	NA	NA	3	-84.893271688165	179.320704867374	19.7758511526461	3.29450488634778e-05
SACrainMar	130.10179732846	NA	NA	NA	NA	NA	NA	NA	0.301301941255618	NA	NA	NA	NA	NA	NA	NA	NA	NA	3	-84.9251041603306	179.384369811705	19.8395160969774	3.19128425127931e-05
PDO	130.718209158858	NA	NA	NA	NA	0.312554319841792	NA	NA	NA	NA	NA	NA	NA	NA	NA	NA	NA	NA	3	-84.9601366730731	179.45443483719	19.9095811224623	3.08142117077116e-05
SACrainFeb	130.91606152256	NA	NA	NA	NA	NA	NA	-0.0238954933377397	NA	NA	NA	NA	NA	NA	NA	NA	NA	NA	3	-84.973726433711	179.481614358466	19.9367606437381	3.03982865094266e-05
