# Supplementary material for: Idiosyncratic changes in spring arrival dates of Pacific Northwest migratory birds
Source: PeerJ. 2019 Nov 7;7:e7999. doi: 10.7717/peerj.7999 (PMC6842555; doi:10.7717/peerj.7999)
Supplement: Supplemental Information 20 [file peerj-07-7999-s020.csv]

	(Intercept)	Year	rainfallCorvallis	CorRain	CorAvgT	PDO	MEI	SACrainFeb	SACrainMar	SACrainApr	WinterMaxT_1Lag	WinterMinT_1Lag	WinterMaxT_2Lag	WinterMinT_2Lag	WinterMaxT_2MovAvg	WinterMinT_2MovAvg	WinterMaxT_3MovAvg	WinterMinT_3MovAvg	df	logLik	BIC	delta	weight
WinterMaxT_2MovAvg	-62.3085356710103	NA	NA	NA	NA	NA	NA	NA	NA	NA	NA	NA	NA	NA	4.59992203516374	NA	NA	NA	3	-83.7238251145499	176.854132876887	0	0.159064979696633
WinterMaxT_3MovAvg	-91.54169067698	NA	NA	NA	NA	NA	NA	NA	NA	NA	NA	NA	NA	NA	NA	NA	5.23313810947386	NA	3	-83.8852091399374	177.176900927662	0.322768050774926	0.135358764822128
WinterMaxT_1Lag	-7.53637186779401	NA	NA	NA	NA	NA	NA	NA	NA	NA	3.43237909805215	NA	NA	NA	NA	NA	NA	NA	3	-84.0562055610283	177.518893769844	0.664760892956849	0.114083695444999
Year	-921.99473980838	0.536797858350555	NA	NA	NA	NA	NA	NA	NA	NA	NA	NA	NA	NA	NA	NA	NA	NA	3	-84.066346521145	177.539175690078	0.685042813190279	0.112932623590985
Year_SACrainApr	-1140.76754027551	0.647803426201641	NA	NA	NA	NA	NA	NA	NA	-3.05895290384558	NA	NA	NA	NA	NA	NA	NA	NA	4	-83.0761744235747	178.694325710866	1.84019283397879	0.0633843115597074
Year_WinterMaxT_3MovAvg	-620.992261184445	0.308578884598294	NA	NA	NA	NA	NA	NA	NA	NA	NA	NA	NA	NA	NA	NA	3.34199240426806	NA	4	-83.274526777959	179.091030419635	2.23689754274736	0.0519802596659426
null	152.347826086957	NA	NA	NA	NA	NA	NA	NA	NA	NA	NA	NA	NA	NA	NA	NA	NA	NA	2	-86.7691062478179	179.809200927494	2.9550680506068	0.0362985853983235
Year_WinterMinT_3MovAvg	-1002.35146083841	0.564985340060837	NA	NA	NA	NA	NA	NA	NA	NA	NA	NA	NA	NA	NA	NA	NA	0.733357871338678	4	-83.7875754918217	180.11712784736	3.26299497047273	0.031118898730149
Year_SACrainMar	-917.613918320302	0.533975148902848	NA	NA	NA	NA	NA	NA	0.522868585502296	NA	NA	NA	NA	NA	NA	NA	NA	NA	4	-83.9479829284393	180.437942720595	3.58380984370802	0.0265069741600306
WinterMaxT_2Lag	36.6740610557274	NA	NA	NA	NA	NA	NA	NA	NA	NA	NA	NA	2.47434348740677	NA	NA	NA	NA	NA	3	-85.5728335434715	180.552149734731	3.69801685784327	0.0250357390783613
Year_MEI	-929.355944668295	0.540610966877839	NA	NA	NA	NA	-0.784913514697023	NA	NA	NA	NA	NA	NA	NA	NA	NA	NA	NA	4	-84.0359536669297	180.613884197576	3.75975132068882	0.0242747602018085
Year_rainfallCorvallis	-928.359598528409	0.540461548830502	-0.0231552959664712	NA	NA	NA	NA	NA	NA	NA	NA	NA	NA	NA	NA	NA	NA	NA	4	-84.0586400178449	180.659256899406	3.80512402251907	0.0237302542532318
Year_SACrainFeb	-916.485608428903	0.534174190128094	NA	NA	NA	NA	NA	-0.0811775514308201	NA	NA	NA	NA	NA	NA	NA	NA	NA	NA	4	-84.0618636237292	180.665704111175	3.8115712342877	0.0236538804316724
Year_PDO	-906.160238753617	0.528921183577784	NA	NA	NA	-0.187397692323055	NA	NA	NA	NA	NA	NA	NA	NA	NA	NA	NA	NA	4	-84.0628385876842	180.667654039085	3.81352116219784	0.023630829989355
Year_CorAvgT	-919.782487453527	0.537995843814415	NA	NA	-0.0827628374319137	NA	NA	NA	NA	NA	NA	NA	NA	NA	NA	NA	NA	NA	4	-84.0630440540257	180.668064971768	3.81393209488073	0.0236259751479422
Year_CorRain	-916.628650438738	0.533972257823527	NA	0.12343089413948	NA	NA	NA	NA	NA	NA	NA	NA	NA	NA	NA	NA	NA	NA	4	-84.0642074862429	180.670391836202	3.81625895931521	0.0235985039108513
PDO	153.160690331365	NA	NA	NA	NA	-2.17015410579121	NA	NA	NA	NA	NA	NA	NA	NA	NA	NA	NA	NA	3	-86.3190124938265	182.04450763544	5.19037475855325	0.011871320114422
WinterMinT_1Lag	134.551784153893	NA	NA	NA	NA	NA	NA	NA	NA	NA	NA	0.546400967115114	NA	NA	NA	NA	NA	NA	3	-86.5443059085293	182.495094464846	5.6409615879588	0.00947666064990933
WinterMinT_2MovAvg	136.650787541346	NA	NA	NA	NA	NA	NA	NA	NA	NA	NA	NA	NA	NA	NA	0.48111925179778	NA	NA	3	-86.6401407895711	182.68676422693	5.83263135004248	0.00861062685329727
SACrainMar	150.907743845824	NA	NA	NA	NA	NA	NA	NA	0.593582285771363	NA	NA	NA	NA	NA	NA	NA	NA	NA	3	-86.6484137190152	182.703310085818	5.84917720893057	0.00853968559549041
CorRain	149.984719867065	NA	NA	1.00912445335121	NA	NA	NA	NA	NA	NA	NA	NA	NA	NA	NA	NA	NA	NA	3	-86.6510225911281	182.708527830044	5.85439495315634	0.00851743568409399
SACrainApr	153.349882908923	NA	NA	NA	NA	NA	NA	NA	NA	-0.90346165837829	NA	NA	NA	NA	NA	NA	NA	NA	3	-86.6944531707789	182.795388989345	5.94125611245792	0.00815543633491517
SACrainFeb	153.445825611046	NA	NA	NA	NA	NA	NA	-0.345282869210586	NA	NA	NA	NA	NA	NA	NA	NA	NA	NA	3	-86.7037763119133	182.814035271614	5.95990239472673	0.00807975539119942
WinterMinT_3MovAvg	142.610232667033	NA	NA	NA	NA	NA	NA	NA	NA	NA	NA	NA	NA	NA	NA	NA	NA	0.298261617595263	3	-86.7319322659626	182.870347179713	6.01621430282532	0.00785543496657635
WinterMinT_2Lag	146.55821242593	NA	NA	NA	NA	NA	NA	NA	NA	NA	NA	NA	NA	0.177146619937673	NA	NA	NA	NA	3	-86.7468197863417	182.900122220471	6.04598934358353	0.00773935324691292
rainfallCorvallis	150.733376386674	NA	0.0386340485745935	NA	NA	NA	NA	NA	NA	NA	NA	NA	NA	NA	NA	NA	NA	NA	3	-86.7518265245391	182.910135696866	6.05600281997835	0.00770070117253925
CorAvgT	147.48721287941	NA	NA	NA	0.087264150943384	NA	NA	NA	NA	NA	NA	NA	NA	NA	NA	NA	NA	NA	3	-86.7661904697028	182.938863587193	6.08473071030585	0.00759087934872545
MEI	152.425006430803	NA	NA	NA	NA	NA	-0.224106540646594	NA	NA	NA	NA	NA	NA	NA	NA	NA	NA	NA	3	-86.7671400580088	182.940762763805	6.0866298869179	0.00758367455979647
